# Supplementary material for: DISC1 Conditioned GWAS for Psychosis Proneness in a Large Finnish Birth Cohort
Source: PLoS One. 2012 Feb 17;7(2):e30643. doi: 10.1371/journal.pone.0030643 (PMC3281861; doi:10.1371/journal.pone.0030643)
Supplement: Table S1 — Summary of the SNPs displaying P-values<10E-4 and located within clusters of three such SNPs. For all the SNPs, the closest gene and the shortest distance to the gene in base pairs are indicated. (XLS) [file pone.0030643.s004.xls]

## Sheet: Taul1
Model	Chr	rs-number	Position (bp)	MA	P-value	MAF	Closest coding gene	Distance (bp)
RSAS risk	2	rs4953223	45370846	G	1.49E-06	0.385	UNQ6975	64738
RSAS risk	2	rs4953225	45374689	G	2.53E-05	0.340	UNQ6975	60895
RSAS risk	2	rs883413	45383099	A	3.67E-05	0.336	UNQ6975	52485
RSAS protective	14	rs2145631	95480113	G	8.97E-06	0.179	BC016484	35499
RSAS protective	14	rs999200	95488632	C	1.06E-05	0.181	BC016484	26980
RSAS protective	14	rs1998245	95498331	A	4.72E-05	0.238	BC016484	36679
RSAS protective	16	rs8062856	67640318	A	2.28E-05	0.453	TMCO7	0
RSAS protective	16	rs11075704	67648719	G	5.30E-06	0.409	TMCO7	0
RSAS protective	16	rs2232228	67701078	G	3.58E-05	0.365	HAS3	0
RSAS protective	16	rs3785079	67702977	A	1.82E-05	0.331	HAS3	0
RSAS covar	4	rs370655	75121998	G	5.61E-05	0.334	CXCL3	0
RSAS covar	4	rs9131	75181913	G	3.43E-05	0.336	CXCL2	0
RSAS covar	4	rs3806792	75184138	A	7.11E-05	0.332	CXCL2	277
RSAS covar	5	rs10515379	107167562	A	3.13E-05	0.375	FBXL17	55786
RSAS covar	5	rs6888461	107174573	A	4.15E-05	0.386	FBXL17	48775
RSAS covar	5	rs7700475	107186057	A	4.31E-05	0.251	FBXL17	37291
RSAS covar	8	rs7833633	35529967	G	4.12E-05	0.069	UNCD5	0
RSAS covar	8	rs6980691	35531940	C	4.23E-05	0.069	UNCD5	0
RSAS covar	8	rs983271	35534194	G	4.33E-05	0.067	UNCD5	0
RSAS covar	9	rs4554557	84714350	A	2.41E-05	0.178	RASEF	72787
RSAS covar	9	rs12340476	84730049	A	8.71E-06	0.173	RASEF	57088
RSAS covar	9	rs17085898	84757459	A	2.92E-05	0.156	RASEF	29678
RSAS covar	19	rs8110509	35673479	A	6.35E-06	0.243	ZNF536	0
RSAS covar	19	rs919803	35678944	G	3.52E-05	0.296	ZNF536	0
RSAS covar	19	rs3786791	35718715	A	1.27E-05	0.271	ZNF536	0
RPAS risk	2	rs2305165	136126044	C	2.14E-05	0.092	R3HMD1	0
RPAS risk	2	rs4954633	136263105	A	1.84E-06	0.102	LCT	0
RPAS risk	2	rs2874874	136294664	C	1.01E-05	0.111	LCT	0
RPAS risk	2	rs3754690	136307028	A	1.31E-05	0.112	LCT	0
RPAS risk	2	rs309126	136360370	G	4.02E-05	0.129	MCM6	9889
RPAS risk	10	rs10509494	86142888	A	5.36E-05	0.077	KIAA1128	0
RPAS risk	10	rs1763976	86247427	A	7.91E-05	0.077	KIAA1128	0
RPAS risk	10	rs1777112	86251786	A	7.92E-05	0.078	KIAA1128	0
RPAS risk	10	rs1188774	86297467	A	7.73E-05	0.073	KIAA1128	29211
RPAS protective	8	rs199215	140800438	A	6.14E-05	0.160	TRAPPC9	11330
RPAS protective	8	rs199231	140811036	A	2.49E-05	0.158	TRAPPC9	732
RPAS protective	8	rs898663	140819354	C	2.49E-05	0.156	TRAPPC9	0
RPAS protective	8	rs11773968	140840193	A	5.38E-05	0.068	TRAPPC9	0
RPAS protective	8	rs11781035	140840343	A	3.69E-05	0.150	TRAPPC9	0
RPAS protective	9	rs2997564	7444698	C	8.79E-05	0.334	C9orf123	341793
RPAS protective	9	rs2997570	7450556	A	2.19E-05	0.351	C9orf123	335935
RPAS protective	9	rs2765970	7452518	C	2.19E-05	0.351	C9orf123	333973
RPAS protective	9	rs1926370	7461079	G	5.36E-05	0.463	C9orf123	325412
RPAS neutral	7	rs11766051	55806039	A	2.59E-05	0.133	PSPHL	2328
RPAS neutral	7	rs10243293	55809594	A	2.73E-05	0.136	PSPHL	1227
RPAS neutral	7	rs6966061	55816284	G	2.44E-05	0.133	PSPHL	7908
RPAS neutral	7	rs9642404	55824293	A	1.46E-05	0.157	SEPT14	4438
RPAS neutral	7	rs1113765	55856828	A	9.59E-05	0.256	SEPT14	0
RPAS neutral	7	rs10230845	55873390	A	2.11E-05	0.139	SEPT14	0
RPAS neutral	7	rs11761352	55918441	A	6.33E-05	0.152	MRPS17	4215
RPAS neutral	7	rs10271662	55930401	C	8.36E-05	0.164	MRPS17	0
RPAS neutral	12	rs11610671	114895945	A	3.86E-06	0.231	MED13L	0
RPAS neutral	12	rs10507268	115024610	A	1.39E-05	0.237	MED13L	0
RPAS neutral	12	rs11615689	115184058	G	2.24E-06	0.234	MED13L	0
RPAS covar	2	rs4894030	179169467	C	9.40E-05	0.176	TTN	0
RPAS covar	2	rs2046778	179380792	G	1.67E-05	0.170	TTN	397
RPAS covar	2	rs1873164	179461794	G	4.82E-05	0.253	CCDC141	0
RPAS covar	5	rs319131	103353873	A	6.45E-05	0.418	NUDT12	427484
RPAS covar	5	rs6892281	103547741	G	9.52E-05	0.394	NUDT12	621352
RPAS covar	5	rs3931126	103561783	A	9.54E-05	0.394	NUDT12	635394
RPAS covar	12	rs4768236	39042739	C	2.29E-06	0.263	LRRK2	0
RPAS covar	12	rs3761863	39044919	A	3.34E-06	0.260	LRRK2	0
RPAS covar	12	rs9668854	39105985	A	6.46E-05	0.094	LRRK2	56632
RPAS covar	22	rs929014	31488023	A	4.24E-05	0.210	SYN3	0
RPAS covar	22	rs2899194	31497851	A	2.47E-05	0.242	SYN3	0
RPAS covar	22	rs130559	31518536	A	9.28E-05	0.231	SYN3	0
