# Supplementary material for: DISC1 Conditioned GWAS for Psychosis Proneness in a Large Finnish Birth Cohort
Source: PLoS One. 2012 Feb 17;7(2):e30643. doi: 10.1371/journal.pone.0030643 (PMC3281861; doi:10.1371/journal.pone.0030643)
Supplement: Table S2 — Summary of the SNPs with P<1E-4 within the loci with biological relevance for schizophrenia and the DISC1 pathway. (XLS) [file pone.0030643.s005.xls]

## Sheet: Taul1
Chr	SNP	Position (bp)	Model	RSAS		RPAS
				BETA	P-value	BETA	P-value
2	rs2305165	136126044	Risk	-0.018	7.04E-02	-0.039	2.14E-05
2	rs4954633	136263105		-0.017	7.78E-02	-0.042	1.84E-06
2	rs2874874	136294664		-0.021	2.34E-02	-0.038	1.01E-05
2	rs3754690	136307028		-0.022	1.73E-02	-0.037	1.31E-05
2	rs309126	136360370		-0.024	7.33E-03	-0.033	4.02E-05
2	rs4894030	179169467	Covariated	-0.0086	2.03E-01	-0.023	9.40E-05
2	rs2046778	179380792		-0.0078	2.54E-01	-0.025	1.67E-05
2	rs1873164	179461794		0.011	5.78E-02	0.020	4.82E-05
4	rs370655	75121998	Covariated	-0.022	5.61E-05	-0.0068	1.41E-01
4	rs9131	75181913		-0.022	3.43E-05	-0.0062	1.78E-01
4	rs3806792	75184138		-0.021	7.11E-05	-0.0084	6.95E-02
10	rs10509494	86142888	Risk	-0.037	9.11E-04	-0.040	5.36E-05
10	rs1763976	86247427		-0.035	1.69E-03	-0.039	7.91E-05
10	rs1777112	86251786		-0.036	1.06E-03	-0.039	7.92E-05
10	rs1188774	86297467		-0.035	1.96E-03	-0.040	7.73E-05
12	rs11610671	114895945	Neutral	-0.039	5.43E-02	-0.074	3.86E-06
12	rs10507268	115024610		-0.038	6.03E-02	-0.070	1.39E-05
12	rs11615689	115184058		-0.043	3.38E-02	-0.076	2.24E-06
16	rs8062856	67640318	Protective	-0.052	2.28E-05	-0.016	9.72E-02
16	rs11075704	67648719		0.056	5.30E-06	0.0073	4.42E-01
16	rs2232228	67701078		-0.052	3.58E-05	-0.022	2.25E-02
16	rs3785079	67702977		0.056	1.82E-05	0.0095	3.47E-01
