# Supplementary material for: DISC1 Conditioned GWAS for Psychosis Proneness in a Large Finnish Birth Cohort
Source: PLoS One. 2012 Feb 17;7(2):e30643. doi: 10.1371/journal.pone.0030643 (PMC3281861; doi:10.1371/journal.pone.0030643)
Supplement: Table S3 — Table of enriched IPA categories and functions for the gene targets of MIR620. (XLS) [file pone.0030643.s006.xls]

## Sheet: Sheet0
Table of enriched IPA categories and functions for the gene targets of MIR620
Rank	Category	Function	p-value	Number of Molecules	Molecules
1	Genetic Disorder	bipolar disorder	1.93E-05	66	ABCA6, ACAD11, ACBD5, AKAP3, ANXA3, C11ORF41, C2ORF39, C4ORF35, CAPN3, CLIC5, CMTM8, COBL, COL23A1, CTNNA3, DDC, DOCK2, EYA3, FAM115A, FBXO38, FYN, GABRA1, GALNTL4, GLDC, GLT8D1, GPC5, GRIK1, GRM4, HNRNPC, HNRNPCL1, HSD17B4, HTR6, KIF16B, KIFAP3, LAMA3, LAMB4, LMO7, LRRC2, LRRC42, LSAMP, MAGI1, MAK, MBNL2, MTHFD1, MYO16, OSBPL6, PADI4, PDIA5, PHACTR1, PITPNC1, PSMA5, RABGAP1L, RCL1, RFX4, RGNEF, …
2	Neurological Disease	bipolar disorder	1.93E-05	66	ABCA6, ACAD11, ACBD5, AKAP3, ANXA3, C11ORF41, C2ORF39, C4ORF35, CAPN3, CLIC5, CMTM8, COBL, COL23A1, CTNNA3, DDC, DOCK2, EYA3, FAM115A, FBXO38, FYN, GABRA1, GALNTL4, GLDC, GLT8D1, GPC5, GRIK1, GRM4, HNRNPC, HNRNPCL1, HSD17B4, HTR6, KIF16B, KIFAP3, LAMA3, LAMB4, LMO7, LRRC2, LRRC42, LSAMP, MAGI1, MAK, MBNL2, MTHFD1, MYO16, OSBPL6, PADI4, PDIA5, PHACTR1, PITPNC1, PSMA5, RABGAP1L, RCL1, RFX4, RGNEF, …
3	Psychological Disorders	bipolar disorder	1.93E-05	66	ABCA6, ACAD11, ACBD5, AKAP3, ANXA3, C11ORF41, C2ORF39, C4ORF35, CAPN3, CLIC5, CMTM8, COBL, COL23A1, CTNNA3, DDC, DOCK2, EYA3, FAM115A, FBXO38, FYN, GABRA1, GALNTL4, GLDC, GLT8D1, GPC5, GRIK1, GRM4, HNRNPC, HNRNPCL1, HSD17B4, HTR6, KIF16B, KIFAP3, LAMA3, LAMB4, LMO7, LRRC2, LRRC42, LSAMP, MAGI1, MAK, MBNL2, MTHFD1, MYO16, OSBPL6, PADI4, PDIA5, PHACTR1, PITPNC1, PSMA5, RABGAP1L, RCL1, RFX4, RGNEF, …
4	Psychological Disorders	psychological disorder	2.19E-05	93	ABCA6, ACAD11, ACBD5, AGA, AHI1, AKAP3, ANXA3, ANXA6, APOB, ATP1A4, B2M, C11ORF41, C2ORF39, C4ORF35, CALY, CAPN3, CCKAR, CLIC5, CLTB, CMTM8, COBL, COL23A1, CTNNA3, DDC, DIMT1L, DNAH10, DOCK2, EYA3, FAM115A, FBXO38, FOXP2, FYN, GABRA1, GALNTL4, GLDC, GLT8D1, GPC5, GRIK1, GRM4, HNRNPC, HNRNPCL1, HSD17B4, HTR6, HYDIN, IL11RA, KIF16B, KIFAP3, LAMA3, LAMB4, LCT, LGI1, LMO7, LRRC2, LRRC42, LSAMP, MAGI1…
5	Neurological Disease	neurological disorder	2.86E-05	198	ABCA6, ABCC2, ACAD11, ACBD5, ACTR3, ADK, AFF1, AFF2, AGA, AHI1, AKAP3, ANKS4B (includes EG:257629), ANXA1, ANXA3, ANXA6, APOB, ARAF, ASPH, ATP1A4, B2M, B3GALT4, BBOX1, BMI1, C11ORF41, C2ORF39, C2ORF40, C3AR1, C4ORF35, C6ORF15, CALY, CAPN3, CASK, CBX8, CCKAR, CCL4, CCL27, CD1A, CDK4, CDKAL1, CENPJ, CLEC2A, CLIC5, CLTB, CMTM8, CNDP1, CNGA1, COBL, COL23A1, CREM, CSF3, CSF3R, CTNNA3, CXORF40A, CYP26A…
6	Tissue Development	development of enamel	3.43E-05	3	MMP20, PLAU, PLG
7	Psychological Disorders	mood disorder	7.15E-05	71	ABCA6, ACAD11, ACBD5, AKAP3, ANXA3, ANXA6, B2M, C11ORF41, C2ORF39, C4ORF35, CAPN3, CLIC5, CMTM8, COBL, COL23A1, CTNNA3, DDC, DIMT1L, DOCK2, EYA3, FAM115A, FBXO38, FYN, GABRA1, GALNTL4, GLDC, GLT8D1, GPC5, GRIK1, GRM4, HNRNPC, HNRNPCL1, HSD17B4, HTR6, KIF16B, KIFAP3, LAMA3, LAMB4, LMO7, LRRC2, LRRC42, LSAMP, MAGI1, MAK, MBNL2, MTHFD1, MYO16, OSBPL6, PADI4, PDIA5, PHACTR1, PITPNC1, PSMA5, RABGAP1L,…
8	Genetic Disorder	genetic disorder	7.63E-05	307	ABCA6, ABCC2, ACAD11, ACBD5, ACTR3, ADAM17, ADH6, ADK, AFF1, AFF2, AGA, AHI1, AKAP3, ANKRD5, ANKRD9, ANKS4B (includes EG:257629), ANXA3, ANXA4, ANXA6, APOB, ARAF, ASB7, ASPH, ATAD5, ATP1A4, AVPR1B, B2M, B3GALT4, BBOX1, BGLAP, BICC1, BOLA3, C11ORF41, C20ORF111, C2ORF39, C2ORF40, C3AR1, C4ORF35, C6ORF15, C8ORF84, CALY, CAPN3, CASK, CBFB, CCDC26, CCKAR, CCL4, CCL18, CCL27, CD1A, CDK4, CDKAL1, CENPJ,…
9	Hematological System Development and Function	quantity of Th17 cells	3.06E-04	4	CSF3, FABP5, IL23A, TNFRSF6B
10	Tissue Morphology	quantity of Th17 cells	3.06E-04	4	CSF3, FABP5, IL23A, TNFRSF6B
11	Cardiovascular System Development and Function	pressure of heart ventricle	6.38E-04	3	CREM, PLAU, PLG
12	Genetic Disorder	Crohn's disease	6.43E-04	62	ANKRD5, APOB, ASB7, ASPH, BOLA3, C11ORF41, C20ORF111, CCL18, CDKAL1, CREM, CSF3R, CTNNA3, DNER, DOCK2, EDIL3, ENTPD1, FIG4, FYN, GALNTL4, GAPVD1, GRIK1, HECW1, HEPACAM2, HIRA, HPGD, HS6ST3 (includes EG:266722), IL23A, KIF9, KIFAP3, KRT2, LCT, LHX2, LMO7, LSAMP, LYZL2, MAGI3, MAP3K5 (includes EG:4217), MYO16, NBEAL1, NDRG1, NDUFB6, NFATC2, OR10J1, P4HA2, PLCB1, PLG, RCL1, REEP3, RFX4, RGNEF, SELP,…
13	Gastrointestinal Disease	Crohn's disease	6.43E-04	62	ANKRD5, APOB, ASB7, ASPH, BOLA3, C11ORF41, C20ORF111, CCL18, CDKAL1, CREM, CSF3R, CTNNA3, DNER, DOCK2, EDIL3, ENTPD1, FIG4, FYN, GALNTL4, GAPVD1, GRIK1, HECW1, HEPACAM2, HIRA, HPGD, HS6ST3 (includes EG:266722), IL23A, KIF9, KIFAP3, KRT2, LCT, LHX2, LMO7, LSAMP, LYZL2, MAGI3, MAP3K5 (includes EG:4217), MYO16, NBEAL1, NDRG1, NDUFB6, NFATC2, OR10J1, P4HA2, PLCB1, PLG, RCL1, REEP3, RFX4, RGNEF, SELP,…
14	Inflammatory Disease	Crohn's disease	6.43E-04	62	ANKRD5, APOB, ASB7, ASPH, BOLA3, C11ORF41, C20ORF111, CCL18, CDKAL1, CREM, CSF3R, CTNNA3, DNER, DOCK2, EDIL3, ENTPD1, FIG4, FYN, GALNTL4, GAPVD1, GRIK1, HECW1, HEPACAM2, HIRA, HPGD, HS6ST3 (includes EG:266722), IL23A, KIF9, KIFAP3, KRT2, LCT, LHX2, LMO7, LSAMP, LYZL2, MAGI3, MAP3K5 (includes EG:4217), MYO16, NBEAL1, NDRG1, NDUFB6, NFATC2, OR10J1, P4HA2, PLCB1, PLG, RCL1, REEP3, RFX4, RGNEF, SELP,…
15	Nervous System Development and Function	development of cerebellum	6.63E-04	7	AHI1, BMI1, EN1, FOXP2, FYN, GBX2, MDM4
16	Organ Development	development of cerebellum	6.63E-04	7	AHI1, BMI1, EN1, FOXP2, FYN, GBX2, MDM4
17	Cardiovascular Disease	rarefaction of vasculature	1.06E-03	2	PLAU, PLG
18	Cell-To-Cell Signaling and Interaction	phagocytosis of bone cell lines	1.06E-03	2	CSF3, CSF3R
19	Cellular Function and Maintenance	phagocytosis of bone cell lines	1.06E-03	2	CSF3, CSF3R
20	Inflammatory Response	phagocytosis of bone cell lines	1.06E-03	2	CSF3, CSF3R
21	Nervous System Development and Function	development of forebrain	1.62E-03	9	CCKAR, CHRD, FEZF1, FYN, HESX1, IRX5, IRX6, NUMBL, RFX4
22	Organ Development	development of forebrain	1.62E-03	9	CCKAR, CHRD, FEZF1, FYN, HESX1, IRX5, IRX6, NUMBL, RFX4
23	Hematological System Development and Function	granulopoiesis	1.70E-03	3	CSF3, CSF3R, SELP
24	Hematopoiesis	granulopoiesis	1.70E-03	3	CSF3, CSF3R, SELP
25	Nervous System Development and Function	development of rhombencephalon	2.92E-03	4	CYP26A1, EN1, GBX2, SMAD9
26	Organ Development	development of rhombencephalon	2.92E-03	4	CYP26A1, EN1, GBX2, SMAD9
27	Hematological System Development and Function	myelopoiesis	2.94E-03	7	CBFB, CCL4, CSF3, CSF3R, EGR1, MDM4, SELP
28	Hematopoiesis	myelopoiesis	2.94E-03	7	CBFB, CCL4, CSF3, CSF3R, EGR1, MDM4, SELP
29	Post-Translational Modification	cleavage of protein fragment	3.03E-03	5	CFI, CTSL1, PLAU, PLG, SENP6
30	Genetic Disorder	familial hypoparathyroidism	3.11E-03	2	GCM2, PTH
31	Neurological Disease	hypoplasia of adenohypophysis	3.11E-03	2	CDK4, LHX4
32	Cardiovascular System Development and Function	pressure of right ventricle of heart	3.11E-03	2	PLAU, PLG
33	Nervous System Development and Function	delay in toe-spreading reflex of hindlimb	3.11E-03	2	PLAU, PLG
34	Cell Cycle	cell cycle progression of skeletal muscle cells	3.11E-03	2	CDK4, MYOD1
35	Cell Cycle	senescence of neuroglia	3.11E-03	2	C2ORF40, CDK4
36	Cell Death	necrosis of renal glomerulus	3.11E-03	2	PLAU, PLG
37	Cell Morphology	conversion of fibroblasts	3.11E-03	2	MYOD1, NOX1
38	Cellular Development	conversion of fibroblasts	3.11E-03	2	MYOD1, NOX1
39	Connective Tissue Development and Function	conversion of fibroblasts	3.11E-03	2	MYOD1, NOX1
40	Developmental Disorder	hypoplasia of adenohypophysis	3.11E-03	2	CDK4, LHX4
41	Endocrine System Development and Function	morphology of zona glomerulosa	3.11E-03	2	PLAU, PLG
42	Endocrine System Disorders	familial hypoparathyroidism	3.11E-03	2	GCM2, PTH
43	Metabolic Disease	familial hypoparathyroidism	3.11E-03	2	GCM2, PTH
44	Molecular Transport	transport of bilirubin	3.11E-03	2	ABCC2, SLCO1A2
45	Organ Morphology	morphology of zona glomerulosa	3.11E-03	2	PLAU, PLG
46	Organ Morphology	size of glomerular crescent	3.11E-03	2	PLAU, PLG
47	Renal and Urological System Development and Function	size of glomerular crescent	3.11E-03	2	PLAU, PLG
48	Reproductive System Development and Function	puberty of rats	3.11E-03	2	AFP, POU2F2
49	Skeletal and Muscular System Development and Function	cell cycle progression of skeletal muscle cells	3.11E-03	2	CDK4, MYOD1
50	Skeletal and Muscular System Development and Function	delay in toe-spreading reflex of hindlimb	3.11E-03	2	PLAU, PLG
51	Small Molecule Biochemistry	transport of bilirubin	3.11E-03	2	ABCC2, SLCO1A2
52	Nervous System Development and Function	morphogenesis of forebrain	3.47E-03	3	HESX1, IRX5, IRX6
53	Organ Development	morphogenesis of forebrain	3.47E-03	3	HESX1, IRX5, IRX6
54	Reproductive System Development and Function	reproduction	3.55E-03	4	AFP, ASPH, NR2C2, VGF
55	Cardiovascular Disease	hypertrophy of heart cells	4.15E-03	11	ARAF, CREM, CSF3, HCK, HDAC2, MAP2K1, MAP3K5 (includes EG:4217), MYOD1, NFATC2, PLAU, PLCB1
56	Developmental Disorder	hypertrophy of heart cells	4.15E-03	11	ARAF, CREM, CSF3, HCK, HDAC2, MAP2K1, MAP3K5 (includes EG:4217), MYOD1, NFATC2, PLAU, PLCB1
57	Organismal Injury and Abnormalities	fibrosis of cardiovascular tissue	4.28E-03	4	CSF3, DSP, MAP3K5 (includes EG:4217), PLAU
58	Small Molecule Biochemistry	modification of phosphatidylinositol 4,5-diphosphate	4.66E-03	3	FIG4, PIK3CB, PIKFYVE
59	Carbohydrate Metabolism	modification of phosphatidylinositol 4,5-diphosphate	4.66E-03	3	FIG4, PIK3CB, PIKFYVE
60	Lipid Metabolism	modification of phosphatidylinositol 4,5-diphosphate	4.66E-03	3	FIG4, PIK3CB, PIKFYVE
61	Nucleic Acid Metabolism	metabolism of nucleic acid component or derivative	5.88E-03	5	GDA, OAS1, REXO2, SLC28A2, UPP1
62	Nervous System Development and Function	development of brain	5.97E-03	15	AFF2, BMI1, C2CD3, CCKAR, CHRD, EN1, FEZF1, FYN, HESX1, IRX5, IRX6, LHX2, NUMBL, RFX4, SMAD9
63	Organ Development	development of brain	5.97E-03	15	AFF2, BMI1, C2CD3, CCKAR, CHRD, EN1, FEZF1, FYN, HESX1, IRX5, IRX6, LHX2, NUMBL, RFX4, SMAD9
64	Hematological System Development and Function	hematopoiesis of organ	6.01E-03	4	CBFB, CSF3, MDM4, SELP
65	Organ Development	hematopoiesis of organ	6.01E-03	4	CBFB, CSF3, MDM4, SELP
66	Hematopoiesis	hematopoiesis of organ	6.01E-03	4	CBFB, CSF3, MDM4, SELP
67	Cell Morphology	enlargement of endosomes	6.06E-03	3	FIG4, PIKFYVE, ZFYVE9
68	Small Molecule Biochemistry	generation of phosphatidylinositol-3,4,5-triphosphate	6.06E-03	3	NOX1, PIK3CB, PIK3R4
69	Carbohydrate Metabolism	generation of phosphatidylinositol-3,4,5-triphosphate	6.06E-03	3	NOX1, PIK3CB, PIK3R4
70	Lipid Metabolism	generation of phosphatidylinositol-3,4,5-triphosphate	6.06E-03	3	NOX1, PIK3CB, PIK3R4
71	Cellular Assembly and Organization	enlargement of endosomes	6.06E-03	3	FIG4, PIKFYVE, ZFYVE9
72	Hematological System Development and Function	recruitment of blood platelets	6.08E-03	2	ENTPD1, SELP
73	Cell-To-Cell Signaling and Interaction	recruitment of blood platelets	6.08E-03	2	ENTPD1, SELP
74	Cell-To-Cell Signaling and Interaction	stimulation of osteoblasts	6.08E-03	2	PLAU, PTH
75	Cellular Function and Maintenance	metabolism of leukocytes	6.08E-03	2	CSF3, EGR1
76	Inflammatory Response	recruitment of blood platelets	6.08E-03	2	ENTPD1, SELP
77	Cellular Development	developmental process of ameloblasts	6.08E-03	2	LAMA3, PLAU
78	Connective Tissue Development and Function	stimulation of osteoblasts	6.08E-03	2	PLAU, PTH
79	Skeletal and Muscular System Development and Function	stimulation of osteoblasts	6.08E-03	2	PLAU, PTH
80	Small Molecule Biochemistry	modification of phosphatidylinositol 3,5-diphosphate	6.08E-03	2	FIG4, PIKFYVE
81	Organismal Injury and Abnormalities	development of blister	6.08E-03	2	PLAU, PLG
82	Carbohydrate Metabolism	modification of phosphatidylinositol 3,5-diphosphate	6.08E-03	2	FIG4, PIKFYVE
83	Lipid Metabolism	modification of phosphatidylinositol 3,5-diphosphate	6.08E-03	2	FIG4, PIKFYVE
84	Cellular Growth and Proliferation	stimulation of osteoblasts	6.08E-03	2	PLAU, PTH
85	Dermatological Diseases and Conditions	development of blister	6.08E-03	2	PLAU, PLG
86	Nervous System Development and Function	development of nervous system	6.38E-03	21	AFF2, BAI2, BMI1, C2CD3, CCKAR, CHRD, CSF3, CYP26A1, EN1, FEZF1, FYN, GRIK1, HESX1, IL1RAPL2, IRX5, IRX6, LHX2, NUMBL, PCP4, RFX4, SMAD9
87	Cell Cycle	cell cycle progression of muscle cell lines	7.69E-03	3	AIF1, CDK4, MYOD1
88	Endocrine System Development and Function	moiety attachment of testosterone	7.69E-03	3	CYP3A5, CYP3A7, UGT1A1
89	Skeletal and Muscular System Development and Function	cell cycle progression of muscle cell lines	7.69E-03	3	AIF1, CDK4, MYOD1
90	Small Molecule Biochemistry	moiety attachment of testosterone	7.69E-03	3	CYP3A5, CYP3A7, UGT1A1
91	Lipid Metabolism	moiety attachment of testosterone	7.69E-03	3	CYP3A5, CYP3A7, UGT1A1
92	Cell Signaling	viral life cycle	7.69E-03	3	APOBEC3G, HCFC2, OAS1
93	Drug Metabolism	moiety attachment of testosterone	7.69E-03	3	CYP3A5, CYP3A7, UGT1A1
94	Infection Mechanism	viral life cycle	7.69E-03	3	APOBEC3G, HCFC2, OAS1
95	Nervous System Development and Function	development of central nervous system	7.80E-03	19	AFF2, BMI1, C2CD3, CCKAR, CHRD, CYP26A1, EN1, FEZF1, FYN, GRIK1, HESX1, IL1RAPL2, IRX5, IRX6, LHX2, NUMBL, PCP4, RFX4, SMAD9
96	Tissue Development	adhesion of bone cell lines	9.56E-03	3	ANXA1, CSF3, KLKB1
97	Cell-To-Cell Signaling and Interaction	adhesion of bone cell lines	9.56E-03	3	ANXA1, CSF3, KLKB1
98	Skeletal and Muscular System Development and Function	adhesion of bone cell lines	9.56E-03	3	ANXA1, CSF3, KLKB1
99	Genetic Disorder	epidermolysis bullosa letalis	9.91E-03	2	LAMA3, LAMB3
100	Genetic Disorder	generalized atrophic benign epidermolysis bullosa	9.91E-03	2	LAMA3, LAMB3
101	Tissue Development	patterning of epithelial tissue	9.91E-03	2	FGF3, MAP3K5 (includes EG:4217)
102	Hematological System Development and Function	quantity of colony-forming unit blood cells	9.91E-03	2	CSF3, CSF3R
103	Hematological System Development and Function	release of neutrophils	9.91E-03	2	CSF3, CSF3R
104	Tissue Morphology	quantity of colony-forming unit blood cells	9.91E-03	2	CSF3, CSF3R
105	Organ Development	repair of liver	9.91E-03	2	PLAU, PLG
106	Cellular Function and Maintenance	release of neutrophils	9.91E-03	2	CSF3, CSF3R
107	Hematopoiesis	quantity of colony-forming unit blood cells	9.91E-03	2	CSF3, CSF3R
108	Developmental Disorder	hypoplasia of bone	9.91E-03	2	EN1, MAP2K1
109	Molecular Transport	transport of pravastatin	9.91E-03	2	ABCC2, SLCO1A2
110	Organ Morphology	repair of liver	9.91E-03	2	PLAU, PLG
111	Small Molecule Biochemistry	transport of pravastatin	9.91E-03	2	ABCC2, SLCO1A2
112	Lipid Metabolism	transport of pravastatin	9.91E-03	2	ABCC2, SLCO1A2
113	Dermatological Diseases and Conditions	epidermolysis bullosa letalis	9.91E-03	2	LAMA3, LAMB3
114	Dermatological Diseases and Conditions	generalized atrophic benign epidermolysis bullosa	9.91E-03	2	LAMA3, LAMB3
115	Drug Metabolism	transport of pravastatin	9.91E-03	2	ABCC2, SLCO1A2
116	Infection Mechanism	release of neutrophils	9.91E-03	2	CSF3, CSF3R
117	Cellular Movement	release of neutrophils	9.91E-03	2	CSF3, CSF3R
118	Connective Tissue Disorders	hypoplasia of bone	9.91E-03	2	EN1, MAP2K1
119	Digestive System Development and Function	repair of liver	9.91E-03	2	PLAU, PLG
120	Embryonic Development	patterning of epithelial tissue	9.91E-03	2	FGF3, MAP3K5 (includes EG:4217)
121	Hepatic System Development and Function	repair of liver	9.91E-03	2	PLAU, PLG
122	Skeletal and Muscular Disorders	hypoplasia of bone	9.91E-03	2	EN1, MAP2K1
123	Post-Translational Modification	processing of protein	1.02E-02	5	APH1A (includes EG:51107), C2CD3, DNER, FXN, KLK13
124	Cellular Assembly and Organization	quantity of actin stress fibers	1.02E-02	5	FYN, PIKFYVE, PLAU, RBBP4, SLC9A3R2
125	Tissue Development	adhesion of lymphatic system cells	1.09E-02	8	ANXA1, CSF3R, FYN, HCK, ITGAD, PLAU, SELP, SPN
126	Cell-To-Cell Signaling and Interaction	adhesion of lymphatic system cells	1.09E-02	8	ANXA1, CSF3R, FYN, HCK, ITGAD, PLAU, SELP, SPN
127	Gastrointestinal Disease	digestive system disorder	1.13E-02	74	ANKRD5, APOB, ASB7, ASPH, ATG10, ATP1A4, BOLA3, C11ORF41, C20ORF111, CCKAR, CCL18, CDKAL1, CREM, CSF3R, CTNNA3, DNER, DOCK2, EDIL3, ENTPD1, FIG4, FYN, GABRA1, GALNTL4, GAPVD1, GRIK1, HECW1, HEPACAM2, HIRA, HPGD, HS6ST3 (includes EG:266722), IL23A, KIF9, KIFAP3, KLKB1, KRT2, LCT, LHX2, LMO7, LSAMP, LYZL2, MAGI3, MAP3K5 (includes EG:4217), MUTYH, MYO16, NBEAL1, NDRG1, NDUFB6, NFATC2, OR10J1, OTOA, …
128	Inflammatory Disease	inflammatory disorder	1.20E-02	142	ABCC2, ACTL6A, ADK, AHI1, AIF1, ANKRD5, ANXA1, ANXA3, APOB, ASB7, ASPH, ATP1A4, B2M, BGLAP, BOLA3, C11ORF41, C11ORF63, C20ORF111, C3AR1, C6ORF15, CAPN3, CCKAR, CCL4, CCL18, CD1A, CDKAL1, CEP164, CLIC5, COL11A1, COL23A1, CREM, CSF3, CSF3R, CTNNA3, CTSL1, DDC, DNAH8, DNER, DOCK2, EDIL3, EEF2, EGFL8, EGR1, ENPP5, ENTPD1, FGG, FIG4, FMN2, FYN, G0S2, GABRA1, GALNTL4, GAPVD1, GMEB1, GPC5, GRIK1, HCK, H…
129	Endocrine System Development and Function	modification of testosterone	1.22E-02	4	CYP3A5, CYP3A7, SRD5A1, UGT1A1
130	Small Molecule Biochemistry	modification of testosterone	1.22E-02	4	CYP3A5, CYP3A7, SRD5A1, UGT1A1
131	Organismal Injury and Abnormalities	endotoxin shock response of mice	1.22E-02	4	ADAM17, B2M, HCK, MAP3K5 (includes EG:4217)
132	Lipid Metabolism	modification of testosterone	1.22E-02	4	CYP3A5, CYP3A7, SRD5A1, UGT1A1
133	Drug Metabolism	modification of testosterone	1.22E-02	4	CYP3A5, CYP3A7, SRD5A1, UGT1A1
134	Infectious Disease	endotoxin shock response of mice	1.22E-02	4	ADAM17, B2M, HCK, MAP3K5 (includes EG:4217)
135	Nervous System Development and Function	development of cerebral cortex	1.37E-02	5	AHI1, CDK5R2, FYN, RFX4, TACC3
136	Organ Development	development of cerebral cortex	1.37E-02	5	AHI1, CDK5R2, FYN, RFX4, TACC3
137	Genetic Disorder	epidermolysis bullosa	1.40E-02	3	DSP, LAMA3, LAMB3
138	Dermatological Diseases and Conditions	epidermolysis bullosa	1.40E-02	3	DSP, LAMA3, LAMB3
139	Tissue Development	generation of v3 neuron	1.45E-02	2	IRX5, IRX6
140	Tissue Development	morphogenesis of ophthalmic vesicle	1.45E-02	2	IRX5, IRX6
141	Tissue Morphology	degeneration of floor plate	1.45E-02	2	IRX5, IRX6
142	Nervous System Development and Function	expansion of motor neurons	1.45E-02	2	IRX5, IRX6
143	Nervous System Development and Function	generation of v3 neuron	1.45E-02	2	IRX5, IRX6
144	Nervous System Development and Function	size of mesencephalon	1.45E-02	2	IRX5, IRX6
145	Cell Death	cell death of bone marrow stromal cells	1.45E-02	2	DCN, EGR1
146	Cellular Development	expansion of motor neurons	1.45E-02	2	IRX5, IRX6
147	Endocrine System Development and Function	metabolism of beta-estradiol	1.45E-02	2	CYP3A5, CYP3A7
148	Endocrine System Disorders	hypercalcemia of mice	1.45E-02	2	GC, PTH
149	Molecular Transport	quantity of phosphatidylinositol 3,5-diphosphate	1.45E-02	2	FIG4, PIKFYVE
150	Organ Morphology	size of mesencephalon	1.45E-02	2	IRX5, IRX6
151	Organ Morphology	thickening of epidermis	1.45E-02	2	PLAU, PLG
152	Small Molecule Biochemistry	modification of adenosine	1.45E-02	2	ADK, ENTPD1
153	Small Molecule Biochemistry	metabolism of beta-estradiol	1.45E-02	2	CYP3A5, CYP3A7
154	Small Molecule Biochemistry	phosphorylation of phosphatidylinositol diphosphate	1.45E-02	2	PIK3CB, PIKFYVE
155	Small Molecule Biochemistry	quantity of phosphatidylinositol 3,5-diphosphate	1.45E-02	2	FIG4, PIKFYVE
156	Carbohydrate Metabolism	phosphorylation of phosphatidylinositol diphosphate	1.45E-02	2	PIK3CB, PIKFYVE
157	Carbohydrate Metabolism	quantity of phosphatidylinositol 3,5-diphosphate	1.45E-02	2	FIG4, PIKFYVE
158	Lipid Metabolism	metabolism of beta-estradiol	1.45E-02	2	CYP3A5, CYP3A7
159	Lipid Metabolism	phosphorylation of phosphatidylinositol diphosphate	1.45E-02	2	PIK3CB, PIKFYVE
160	Lipid Metabolism	quantity of phosphatidylinositol 3,5-diphosphate	1.45E-02	2	FIG4, PIKFYVE
161	Nucleic Acid Metabolism	modification of adenosine	1.45E-02	2	ADK, ENTPD1
162	Cellular Growth and Proliferation	expansion of motor neurons	1.45E-02	2	IRX5, IRX6
163	Cellular Growth and Proliferation	generation of v3 neuron	1.45E-02	2	IRX5, IRX6
164	Drug Metabolism	metabolism of beta-estradiol	1.45E-02	2	CYP3A5, CYP3A7
165	Embryonic Development	degeneration of floor plate	1.45E-02	2	IRX5, IRX6
166	Embryonic Development	morphogenesis of ophthalmic vesicle	1.45E-02	2	IRX5, IRX6
167	Behavior	hypnosis of mice	1.45E-02	2	FYN, GABRA1
168	DNA Replication, Recombination, and Repair	modification of adenosine	1.45E-02	2	ADK, ENTPD1
169	Hematological Disease	hypercalcemia of mice	1.45E-02	2	GC, PTH
170	Vitamin and Mineral Metabolism	metabolism of beta-estradiol	1.45E-02	2	CYP3A5, CYP3A7
171	Carbohydrate Metabolism	generation of carbohydrate	1.50E-02	5	NOX1, PIK3CB, PIK3R4, PLCB1, PTH
172	Connective Tissue Disorders	disease of bone	1.56E-02	4	EN1, MAP2K1, NFATC2, PTH
173	Skeletal and Muscular Disorders	disease of bone	1.56E-02	4	EN1, MAP2K1, NFATC2, PTH
174	Dermatological Diseases and Conditions	skin tumor	1.89E-02	12	CCL27, CD1A, CDK4, FYN, GABRA1, HDAC2, IL23A, LAMA3, MUTYH, SLC1A1, TUBG1, TUBG2
175	Cancer	skin tumor	1.89E-02	12	CCL27, CD1A, CDK4, FYN, GABRA1, HDAC2, IL23A, LAMA3, MUTYH, SLC1A1, TUBG1, TUBG2
176	Tissue Morphology	quantity of neuroendocrine cells	1.94E-02	5	ANXA1, AVPR1B, CDK4, CREM, FXN
177	Endocrine System Development and Function	quantity of neuroendocrine cells	1.94E-02	5	ANXA1, AVPR1B, CDK4, CREM, FXN
178	Small Molecule Biochemistry	biosynthesis of glycolipid	1.94E-02	4	A3GALT2, LASS4, SGMS2, ST8SIA6
179	Lipid Metabolism	biosynthesis of glycolipid	1.94E-02	4	A3GALT2, LASS4, SGMS2, ST8SIA6
180	Cardiovascular Disease	fibrosis of myocardium	1.95E-02	3	CSF3, DSP, PLAU
181	Cell Cycle	arrest in interphase of tumor cells	1.95E-02	3	CDK4, DCN, EGR1
182	Endocrine System Development and Function	metabolism of estrogen	1.95E-02	3	CYP3A5, CYP3A7, UGT1A1
183	Small Molecule Biochemistry	metabolism of estrogen	1.95E-02	3	CYP3A5, CYP3A7, UGT1A1
184	Organismal Injury and Abnormalities	fibrosis of myocardium	1.95E-02	3	CSF3, DSP, PLAU
185	Lipid Metabolism	metabolism of estrogen	1.95E-02	3	CYP3A5, CYP3A7, UGT1A1
186	Skeletal and Muscular Disorders	fibrosis of myocardium	1.95E-02	3	CSF3, DSP, PLAU
187	Vitamin and Mineral Metabolism	metabolism of estrogen	1.95E-02	3	CYP3A5, CYP3A7, UGT1A1
188	Ophthalmic Disease	choroidal neovascularization	1.95E-02	3	C3AR1, PLAU, PLG
189	Genetic Disorder	von Willebrand disease	1.99E-02	2	AVPR1B, IL11RA
190	Tissue Development	adhesion of germ cells	1.99E-02	2	GDF9, LAMA3
191	Hematological System Development and Function	hematopoiesis of liver	1.99E-02	2	CBFB, MDM4
192	Hematological System Development and Function	erythropoiesis of organ	1.99E-02	2	MDM4, SELP
193	Tissue Morphology	cleavage of extracellular matrix	1.99E-02	2	CTSL1, PLG
194	Organ Development	hematopoiesis of liver	1.99E-02	2	CBFB, MDM4
195	Organ Development	erythropoiesis of organ	1.99E-02	2	MDM4, SELP
196	Cardiovascular Disease	growth of atherosclerotic lesion	1.99E-02	2	PLAU, PLG
197	Cell-To-Cell Signaling and Interaction	adhesion of germ cells	1.99E-02	2	GDF9, LAMA3
198	Cell-To-Cell Signaling and Interaction	activation of kidney cells	1.99E-02	2	MST1, PTH
199	Hematopoiesis	hematopoiesis of liver	1.99E-02	2	CBFB, MDM4
200	Hematopoiesis	erythropoiesis of organ	1.99E-02	2	MDM4, SELP
201	Cell Cycle	arrest in G1 phase of bone cell lines	1.99E-02	2	CDK4, CSF3
202	Renal and Urological System Development and Function	activation of kidney cells	1.99E-02	2	MST1, PTH
203	Skeletal and Muscular System Development and Function	arrest in G1 phase of bone cell lines	1.99E-02	2	CDK4, CSF3
204	Small Molecule Biochemistry	phosphorylation of phosphatidylinositol-3-phosphate	1.99E-02	2	PIK3CB, PIKFYVE
205	Organismal Injury and Abnormalities	growth of atherosclerotic lesion	1.99E-02	2	PLAU, PLG
206	Carbohydrate Metabolism	phosphorylation of phosphatidylinositol-3-phosphate	1.99E-02	2	PIK3CB, PIKFYVE
207	Lipid Metabolism	phosphorylation of phosphatidylinositol-3-phosphate	1.99E-02	2	PIK3CB, PIKFYVE
208	Cellular Movement	cell rolling of tumor cell lines	1.99E-02	2	LY6D, SELP
209	Connective Tissue Disorders	osteopenia of bone	1.99E-02	2	NFATC2, PTH
210	Digestive System Development and Function	hematopoiesis of liver	1.99E-02	2	CBFB, MDM4
211	Hepatic System Development and Function	hematopoiesis of liver	1.99E-02	2	CBFB, MDM4
212	Skeletal and Muscular Disorders	osteopenia of bone	1.99E-02	2	NFATC2, PTH
213	DNA Replication, Recombination, and Repair	conformational modification of DNA fragment	1.99E-02	2	RUVBL1, XPA
214	Hematological Disease	von Willebrand disease	1.99E-02	2	AVPR1B, IL11RA
215	Gene Expression	transactivation of Nfat binding site	1.99E-02	2	NFATC2, PLCB1
216	Cardiovascular Disease	hypertrophy of cardiomyocytes	2.13E-02	8	CREM, CSF3, HDAC2, MAP2K1, MAP3K5 (includes EG:4217), MYOD1, PLAU, PLCB1
217	Developmental Disorder	hypertrophy of cardiomyocytes	2.13E-02	8	CREM, CSF3, HDAC2, MAP2K1, MAP3K5 (includes EG:4217), MYOD1, PLAU, PLCB1
218	Skeletal and Muscular Disorders	hypertrophy of cardiomyocytes	2.13E-02	8	CREM, CSF3, HDAC2, MAP2K1, MAP3K5 (includes EG:4217), MYOD1, PLAU, PLCB1
219	Developmental Disorder	hypertrophy of normal cells	2.17E-02	13	ARAF, CDK4, CREM, CSF3, HCK, HDAC2, MAP2K1, MAP3K5 (includes EG:4217), MC4R, MYOD1, NFATC2, PLAU, PLCB1
220	Tissue Development	adhesion of granulocytes	2.20E-02	7	ANXA1, CSF3R, FYN, HCK, ITGAD, PLAU, SELP
221	Hematological System Development and Function	adhesion of granulocytes	2.20E-02	7	ANXA1, CSF3R, FYN, HCK, ITGAD, PLAU, SELP
222	Cell-To-Cell Signaling and Interaction	adhesion of granulocytes	2.20E-02	7	ANXA1, CSF3R, FYN, HCK, ITGAD, PLAU, SELP
223	Immune Cell Trafficking	adhesion of granulocytes	2.20E-02	7	ANXA1, CSF3R, FYN, HCK, ITGAD, PLAU, SELP
224	Hematological System Development and Function	cell rolling of granulocytes	2.38E-02	4	ANXA1, HCK, SELP, SPN
225	Nervous System Development and Function	reflex	2.38E-02	4	FOXP2, GABRA1, PLAU, PLG
226	Cellular Movement	cell rolling of granulocytes	2.38E-02	4	ANXA1, HCK, SELP, SPN
227	Immune Cell Trafficking	cell rolling of granulocytes	2.38E-02	4	ANXA1, HCK, SELP, SPN
228	Molecular Transport	flux of chloride	2.59E-02	3	CLIC5, FYN, GABRA1
229	Small Molecule Biochemistry	metabolism of retinoic acid	2.59E-02	3	CYP26A1, CYP3A5, CYP3A7
230	Lipid Metabolism	metabolism of retinoic acid	2.59E-02	3	CYP26A1, CYP3A5, CYP3A7
231	Drug Metabolism	metabolism of retinoic acid	2.59E-02	3	CYP26A1, CYP3A5, CYP3A7
232	Vitamin and Mineral Metabolism	metabolism of retinoic acid	2.59E-02	3	CYP26A1, CYP3A5, CYP3A7
233	Genetic Disorder	Fanconi's anemia	2.60E-02	2	CSF3R, FANCB
234	Hematological System Development and Function	chemotaxis of mononuclear cells	2.60E-02	2	CCL4, PLAU
235	Hematological System Development and Function	maturation of neutrophils	2.60E-02	2	CBFB, CSF3
236	Nervous System Development and Function	outgrowth of sensory axons	2.60E-02	2	NFATC2, PLXNA4
237	Post-Translational Modification	cleavage of glycoprotein	2.60E-02	2	CTSL1, PLG
238	Cell Cycle	arrest in cell cycle progression of muscle cells	2.60E-02	2	CDK4, MYOD1
239	Cell Cycle	cell cycle progression of adipocytes	2.60E-02	2	CDK4, MAP2K1
240	Cell Morphology	outgrowth of sensory axons	2.60E-02	2	NFATC2, PLXNA4
241	Cellular Development	lifespan of fibroblast cell lines	2.60E-02	2	BMI1, CDK4
242	Cellular Development	maturation of neutrophils	2.60E-02	2	CBFB, CSF3
243	Connective Tissue Development and Function	cell cycle progression of adipocytes	2.60E-02	2	CDK4, MAP2K1
244	Connective Tissue Development and Function	lifespan of fibroblast cell lines	2.60E-02	2	BMI1, CDK4
245	Endocrine System Disorders	hyperparathyroidism of mice	2.60E-02	2	GC, GCM2
246	Reproductive System Development and Function	reproduction of mice	2.60E-02	2	ASPH, NR2C2
247	Skeletal and Muscular System Development and Function	arrest in cell cycle progression of muscle cells	2.60E-02	2	CDK4, MYOD1
248	Cellular Assembly and Organization	outgrowth of sensory axons	2.60E-02	2	NFATC2, PLXNA4
249	Cellular Movement	chemotaxis of mononuclear cells	2.60E-02	2	CCL4, PLAU
250	Hematological Disease	Fanconi's anemia	2.60E-02	2	CSF3R, FANCB
251	Ophthalmic Disease	choroidal neovascularization of eye	2.60E-02	2	PLAU, PLG
252	Immune Cell Trafficking	chemotaxis of mononuclear cells	2.60E-02	2	CCL4, PLAU
253	Molecular Transport	secretion of eicosanoid	2.62E-02	4	ANXA1, FYN, GDF9, NMUR2
254	Small Molecule Biochemistry	secretion of eicosanoid	2.62E-02	4	ANXA1, FYN, GDF9, NMUR2
255	Organismal Injury and Abnormalities	leukocytosis of mice	2.62E-02	4	CSF3, CSF3R, IL11RA, SELP
256	Lipid Metabolism	secretion of eicosanoid	2.62E-02	4	ANXA1, FYN, GDF9, NMUR2
257	Hematological Disease	leukocytosis of mice	2.62E-02	4	CSF3, CSF3R, IL11RA, SELP
258	Organismal Injury and Abnormalities	fibrosis of tissue	2.86E-02	5	CSF3, DSP, EGR1, MAP3K5 (includes EG:4217), PLAU
259	Tissue Morphology	quantity of pituitary cells	2.95E-02	3	ANXA1, AVPR1B, CDK4
260	Nervous System Development and Function	development of mesencephalon	2.95E-02	3	EN1, RFX4, SMAD9
261	Nervous System Development and Function	quantity of pituitary cells	2.95E-02	3	ANXA1, AVPR1B, CDK4
262	Organ Development	development of mesencephalon	2.95E-02	3	EN1, RFX4, SMAD9
263	Cellular Development	differentiation of osteoblast cell lines	2.95E-02	3	BGLAP, CBFB, CHRD
264	Endocrine System Development and Function	quantity of pituitary cells	2.95E-02	3	ANXA1, AVPR1B, CDK4
265	Skeletal and Muscular System Development and Function	differentiation of osteoblast cell lines	2.95E-02	3	BGLAP, CBFB, CHRD
266	Inflammatory Disease	collagen-induced arthritis of mice	2.96E-02	6	ANXA1, CSF3, FGG, IL23A, TNFSF13, VTCN1
267	Connective Tissue Disorders	collagen-induced arthritis of mice	2.96E-02	6	ANXA1, CSF3, FGG, IL23A, TNFSF13, VTCN1
268	Skeletal and Muscular Disorders	collagen-induced arthritis of mice	2.96E-02	6	ANXA1, CSF3, FGG, IL23A, TNFSF13, VTCN1
269	Developmental Disorder	developmental disorder of animal	3.02E-02	13	ADAM17, AFF2, APOB, ASPH, CHRD, CSF3, CYP26A1, FOXP2, HCK, HS3ST1, MAP2K1, PLG, XPA
270	Small Molecule Biochemistry	synthesis of glycolipid	3.07E-02	5	A3GALT2, B3GALT4, LASS4, SGMS2, ST8SIA6
271	Lipid Metabolism	synthesis of glycolipid	3.07E-02	5	A3GALT2, B3GALT4, LASS4, SGMS2, ST8SIA6
272	Cell Death	apoptosis of hematopoietic progenitor cells	3.14E-02	4	CCL4, CSF3, HDAC2, SOX17
273	Molecular Transport	release of superoxide	3.14E-02	4	CSF3, HCK, NOX1, PLAU
274	Small Molecule Biochemistry	hydrolysis of ATP	3.14E-02	4	CKM, ENTPD1, PLG, RUVBL1
275	Nucleic Acid Metabolism	hydrolysis of ATP	3.14E-02	4	CKM, ENTPD1, PLG, RUVBL1
276	DNA Replication, Recombination, and Repair	hydrolysis of ATP	3.14E-02	4	CKM, ENTPD1, PLG, RUVBL1
277	Energy Production	hydrolysis of ATP	3.14E-02	4	CKM, ENTPD1, PLG, RUVBL1
278	Free Radical Scavenging	release of superoxide	3.14E-02	4	CSF3, HCK, NOX1, PLAU
279	Genetic Disorder	ischemic stroke	3.20E-02	7	CSF3R, HEPACAM2, NPL, PLG, PYGL, RNASE2, ST6GAL2
280	Neurological Disease	ischemic stroke	3.20E-02	7	CSF3R, HEPACAM2, NPL, PLG, PYGL, RNASE2, ST6GAL2
281	Cardiovascular Disease	ischemic stroke	3.20E-02	7	CSF3R, HEPACAM2, NPL, PLG, PYGL, RNASE2, ST6GAL2
282	Skeletal and Muscular Disorders	ischemic stroke	3.20E-02	7	CSF3R, HEPACAM2, NPL, PLG, PYGL, RNASE2, ST6GAL2
283	Genetic Disorder	Crigler-Najjar syndrome type 2	3.26E-02	1	UGT1A1
284	Genetic Disorder	Dubin-Johnson syndrome of humans	3.26E-02	1	ABCC2
285	Genetic Disorder	Fanconi's anemia, group B	3.26E-02	1	FANCB
286	Genetic Disorder	Gilbert's syndrome	3.26E-02	1	UGT1A1
287	Genetic Disorder	Joubert syndrome 3	3.26E-02	1	AHI1
288	Genetic Disorder	Netherton syndrome	3.26E-02	1	SPINK5
289	Genetic Disorder	aspartylglucosaminuria	3.26E-02	1	AGA
290	Genetic Disorder	autosomal dominant partial epilepsy with auditory features	3.26E-02	1	LGI1
291	Genetic Disorder	congenital stromal corneal dystrophy	3.26E-02	1	DCN
292	Genetic Disorder	deficiency of aromatic-l-amino-acid decarboxylase	3.26E-02	1	DDC
293	Genetic Disorder	developmental verbal dyspraxia	3.26E-02	1	FOXP2
294	Genetic Disorder	dicarboxylic aminoaciduria of mice	3.26E-02	1	SLC1A1
295	Genetic Disorder	distal arthrogryposis type 1	3.26E-02	1	TPM2
296	Genetic Disorder	fleck corneal dystrophy	3.26E-02	1	PIKFYVE
297	Genetic Disorder	fructose-1,6-diphosphatase deficiency	3.26E-02	1	FBP1
298	Genetic Disorder	hypofibrinogenemia	3.26E-02	1	FGG
299	Genetic Disorder	ichthyosis bullosa of Siemens	3.26E-02	1	KRT2
300	Genetic Disorder	nonsyndromic hearing impairment of humans	3.26E-02	1	MYO3A
301	Genetic Disorder	pituitary and cerebellar-related growth defects	3.26E-02	1	LHX4
302	Genetic Disorder	septo-optic dysplasia	3.26E-02	1	HESX1
303	Genetic Disorder	skin fragility-woolly hair syndrome	3.26E-02	1	DSP
304	Genetic Disorder	thrombocytopenia-2	3.26E-02	1	MASTL
305	Genetic Disorder	type IV oculocutaneous albinism	3.26E-02	1	SLC45A2
306	Genetic Disorder	vacterl with hydrocephalus, x-linked	3.26E-02	1	FANCB
307	Neurological Disease	autosomal dominant partial epilepsy with auditory features	3.26E-02	1	LGI1
308	Neurological Disease	developmental verbal dyspraxia	3.26E-02	1	FOXP2
309	Neurological Disease	nonsyndromic hearing impairment of humans	3.26E-02	1	MYO3A
310	Neurological Disease	osteopenia of vertebral column	3.26E-02	1	NFATC2
311	Neurological Disease	septo-optic dysplasia	3.26E-02	1	HESX1
312	Neurological Disease	transformation of forebrain	3.26E-02	1	HESX1
313	Tissue Development	development of enamel rod	3.26E-02	1	MMP20
314	Tissue Development	development of glomerular layer of olfactory bulb	3.26E-02	1	OR6A2
315	Tissue Development	development of oculomotor nerve	3.26E-02	1	EN1
316	Tissue Development	development of rhombomere 2	3.26E-02	1	GBX2
317	Tissue Development	development of trochlear nerve	3.26E-02	1	EN1
318	Tissue Development	adipogenesis of mammary gland	3.26E-02	1	PLG
319	Tissue Development	differentiation of fibrous tissue	3.26E-02	1	TBX18
320	Tissue Development	formation of fibrous tissue	3.26E-02	1	PLG
321	Tissue Development	delay in multilayering of cells	3.26E-02	1	EN1
322	Tissue Development	production of alpha-beta T lymphocytes	3.26E-02	1	FYN
323	Tissue Development	stratification of epithelial tissue	3.26E-02	1	FGF3
324	Hematological System Development and Function	colony formation of cord blood cells	3.26E-02	1	IK
325	Hematological System Development and Function	colony formation of neutrophils	3.26E-02	1	CSF3
326	Hematological System Development and Function	onset of expansion of T lymphocytes	3.26E-02	1	B2M
327	Hematological System Development and Function	induction of memory T lymphocytes	3.26E-02	1	IL23A
328	Hematological System Development and Function	induction of myeloid progenitor cells	3.26E-02	1	CSF3
329	Hematological System Development and Function	induction of neutrophils	3.26E-02	1	CSF3
330	Hematological System Development and Function	infiltration by alveolar macrophages	3.26E-02	1	FGF3
331	Hematological System Development and Function	lymphangiogenesis of lymphocytes	3.26E-02	1	VEGFC
332	Hematological System Development and Function	metabolism of neutrophils	3.26E-02	1	CSF3
333	Hematological System Development and Function	mobilization of CD34+ cells	3.26E-02	1	CSF3
334	Hematological System Development and Function	mobilization of peripheral blood	3.26E-02	1	CSF3
335	Hematological System Development and Function	outgrowth of Th17 cells	3.26E-02	1	IL23A
336	Hematological System Development and Function	production of alpha-beta T lymphocytes	3.26E-02	1	FYN
337	Hematological System Development and Function	progression of hematopoietic progenitor cells	3.26E-02	1	CCL4
338	Hematological System Development and Function	initiation of proliferation of granulocyte-macrophage progenitor cells	3.26E-02	1	CSF3
339	Hematological System Development and Function	stimulation of memory T lymphocytes	3.26E-02	1	IL23A
340	Tissue Morphology	degeneration of nigrostriatum	3.26E-02	1	GRIK1
341	Tissue Morphology	area of lymphoid tissue	3.26E-02	1	VEGFC
342	Tissue Morphology	breakdown of blood vessel	3.26E-02	1	EDIL3
343	Tissue Morphology	conversion of smooth muscle	3.26E-02	1	MYOD1
344	Tissue Morphology	deficiency of granulocyte progenitors	3.26E-02	1	CSF3
345	Tissue Morphology	deficiency of macrophage progenitor cell	3.26E-02	1	CSF3
346	Tissue Morphology	disruption of extracellular matrix	3.26E-02	1	PLAU
347	Tissue Morphology	expansion of vein	3.26E-02	1	VEGFC
348	Tissue Morphology	mass of femur	3.26E-02	1	PTH
349	Tissue Morphology	mass of lumbar vertebra	3.26E-02	1	PTH
350	Tissue Morphology	morphology of axial mesoderm	3.26E-02	1	HIRA
351	Tissue Morphology	morphology of femur	3.26E-02	1	PTH
352	Tissue Morphology	morphology of glomerular layer of olfactory bulb	3.26E-02	1	FYN
353	Tissue Morphology	morphology of paraxial mesoderm	3.26E-02	1	HIRA
354	Tissue Morphology	morphology of primitive streak	3.26E-02	1	HIRA
355	Tissue Morphology	size of marrow space	3.26E-02	1	PTH
356	Tissue Morphology	size of osteoid	3.26E-02	1	PTH
357	Tissue Morphology	stimulation of long bones	3.26E-02	1	PTH
358	Tissue Morphology	strength of diaphysis	3.26E-02	1	PTH
359	Tissue Morphology	thickness of intestinal mucosa	3.26E-02	1	HDAC2
360	Cardiovascular System Development and Function	angiogenesis of atherosclerotic lesion	3.26E-02	1	PLG
361	Cardiovascular System Development and Function	area of blood vessel lumen	3.26E-02	1	TFPI
362	Cardiovascular System Development and Function	convolution of vein	3.26E-02	1	VEGFC
363	Cardiovascular System Development and Function	elongation of endothelial cells	3.26E-02	1	VEGFC
364	Cardiovascular System Development and Function	expansion of vein	3.26E-02	1	VEGFC
365	Cardiovascular System Development and Function	arrest in growth of endothelial cell lines	3.26E-02	1	CDK4
366	Cardiovascular System Development and Function	vascularization of tumor tissue	3.26E-02	1	NOX1
367	Cardiovascular System Development and Function	vasoconstriction of aortic ring tissue	3.26E-02	1	PLAU
368	Gastrointestinal Disease	tumorigenesis of intestinal polyp	3.26E-02	1	ASPH
369	Inflammatory Disease	splenomegaly of rats	3.26E-02	1	CSF3
370	Nervous System Development and Function	development of colliculus	3.26E-02	1	EN1
371	Nervous System Development and Function	development of glomerular layer of olfactory bulb	3.26E-02	1	OR6A2
372	Nervous System Development and Function	development of oculomotor nerve	3.26E-02	1	EN1
373	Nervous System Development and Function	development of trochlear nerve	3.26E-02	1	EN1
374	Nervous System Development and Function	conduction of Purkinje cells	3.26E-02	1	GABRA1
375	Nervous System Development and Function	differentiation of somatotrophs	3.26E-02	1	LHX4
376	Nervous System Development and Function	growth of glial cell projections	3.26E-02	1	FYN
377	Nervous System Development and Function	long-term potentiation of dentate gyrus	3.26E-02	1	EGR1
378	Nervous System Development and Function	long-term potentiation of excitatory synapses	3.26E-02	1	FYN
379	Nervous System Development and Function	long-term potentiation of hippocampal fissure	3.26E-02	1	AFF2
380	Nervous System Development and Function	morphology of glomerular layer of olfactory bulb	3.26E-02	1	FYN
381	Nervous System Development and Function	morphology of somatotrophs	3.26E-02	1	EGR1
382	Nervous System Development and Function	delay in myelination of cells	3.26E-02	1	FYN
383	Nervous System Development and Function	neurogenesis of nervous system	3.26E-02	1	CSF3
384	Nervous System Development and Function	organization of brain	3.26E-02	1	FYN
385	Nervous System Development and Function	recruitment of neuronal progenitor cells	3.26E-02	1	CSF3
386	Nervous System Development and Function	sensory function of rats	3.26E-02	1	CSF3
387	Nervous System Development and Function	delay in specification of corticotroph cells	3.26E-02	1	LHX4
388	Nervous System Development and Function	taste aversion learning by mice	3.26E-02	1	PLAU
389	Nervous System Development and Function	transmembrane potential of stellate cells	3.26E-02	1	GABRA1
390	Organ Development	development of colliculus	3.26E-02	1	EN1
391	Organ Development	development of pineal gland	3.26E-02	1	EN1
392	Organ Development	formation of parathyroid gland	3.26E-02	1	GCM2
393	Organ Development	lymphangiogenesis of lymphocytes	3.26E-02	1	VEGFC
394	Cardiovascular Disease	Klippel-Trenaunay syndrome	3.26E-02	1	AGGF1
395	Cardiovascular Disease	chylomicronemia of mice	3.26E-02	1	APOB
396	Cardiovascular Disease	fragmentation of elastic membrane	3.26E-02	1	PLAU
397	Cardiovascular Disease	skin fragility-woolly hair syndrome	3.26E-02	1	DSP
398	Cardiovascular Disease	stenosis of blood vessel lumen	3.26E-02	1	PLAU
399	Cell-To-Cell Signaling and Interaction	recruitment of neuronal progenitor cells	3.26E-02	1	CSF3
400	Cell-To-Cell Signaling and Interaction	stimulation of memory T lymphocytes	3.26E-02	1	IL23A
401	Cell-To-Cell Signaling and Interaction	activation of erythroleukemia cells	3.26E-02	1	PLG
402	Cell-To-Cell Signaling and Interaction	activation of renal tubular epithelial cells	3.26E-02	1	PTH
403	Cell-To-Cell Signaling and Interaction	allostimulatory capacity of glioma cells	3.26E-02	1	DCN
404	Cell-To-Cell Signaling and Interaction	attachment of HCSM cells	3.26E-02	1	PLG
405	Cell-To-Cell Signaling and Interaction	binding of pheochromocytoma cell lines	3.26E-02	1	LAMA3
406	Cell-To-Cell Signaling and Interaction	conduction of Purkinje cells	3.26E-02	1	GABRA1
407	Cell-To-Cell Signaling and Interaction	disruption of actin filopodia	3.26E-02	1	PLG
408	Cell-To-Cell Signaling and Interaction	gap junctional intercellular communication of bone cancer cell lines	3.26E-02	1	PTH
409	Cell-To-Cell Signaling and Interaction	gap junctional intercellular communication of osteoblasts	3.26E-02	1	PTH
410	Cell-To-Cell Signaling and Interaction	induction of memory T lymphocytes	3.26E-02	1	IL23A
411	Cell-To-Cell Signaling and Interaction	induction of myeloid progenitor cells	3.26E-02	1	CSF3
412	Cell-To-Cell Signaling and Interaction	induction of neutrophils	3.26E-02	1	CSF3
413	Cell-To-Cell Signaling and Interaction	long-term potentiation of excitatory synapses	3.26E-02	1	FYN
414	Cellular Function and Maintenance	metabolism of neutrophils	3.26E-02	1	CSF3
415	Cellular Function and Maintenance	assembly of desmosomes	3.26E-02	1	DSP
416	Cellular Function and Maintenance	induction of memory T lymphocytes	3.26E-02	1	IL23A
417	Cellular Function and Maintenance	localization of mesenchymal cells	3.26E-02	1	TBX18
418	Cellular Function and Maintenance	maintenance of nuclear pores	3.26E-02	1	NUP205
419	Cellular Function and Maintenance	presence of focal complexes	3.26E-02	1	EDIL3
420	Cellular Function and Maintenance	production of alpha-beta T lymphocytes	3.26E-02	1	FYN
421	Cellular Function and Maintenance	progression of hematopoietic progenitor cells	3.26E-02	1	CCL4
422	Inflammatory Response	allostimulatory capacity of glioma cells	3.26E-02	1	DCN
423	Inflammatory Response	induction of neutrophils	3.26E-02	1	CSF3
424	Inflammatory Response	infiltration by alveolar macrophages	3.26E-02	1	FGF3
425	Inflammatory Response	metabolism of neutrophils	3.26E-02	1	CSF3
426	Inflammatory Response	mobility of neutrophils	3.26E-02	1	CSF3
427	Hematopoiesis	colony formation of neutrophils	3.26E-02	1	CSF3
428	Hematopoiesis	induction of memory T lymphocytes	3.26E-02	1	IL23A
429	Hematopoiesis	induction of myeloid progenitor cells	3.26E-02	1	CSF3
430	Hematopoiesis	lymphangiogenesis of lymphocytes	3.26E-02	1	VEGFC
431	Hematopoiesis	mobilization of CD34+ cells	3.26E-02	1	CSF3
432	Hematopoiesis	production of alpha-beta T lymphocytes	3.26E-02	1	FYN
433	Hematopoiesis	progression of hematopoietic progenitor cells	3.26E-02	1	CCL4
434	Hematopoiesis	initiation of proliferation of granulocyte-macrophage progenitor cells	3.26E-02	1	CSF3
435	Cell Cycle	arrest in cell cycle progression of skeletal muscle cells	3.26E-02	1	MYOD1
436	Cell Cycle	re-entry into cell cycle progression of embryonic cell lines	3.26E-02	1	MYOD1
437	Cell Cycle	arrest in G1 phase of colon carcinoma cells	3.26E-02	1	DCN
438	Cell Cycle	arrest in G2/M phase of pituitary cancer cell lines	3.26E-02	1	CREM
439	Cell Cycle	cell division of spermatocytes	3.26E-02	1	NR2C2
440	Cell Cycle	meiosis of primordial germ cells	3.26E-02	1	FANCL
441	Cell Cycle	metaphase/anaphase transition of liver cells	3.26E-02	1	EGR1
442	Cell Cycle	mitogenesis of retinal cells	3.26E-02	1	VEGFC
443	Cell Cycle	delay in senescence stage of fibroblast cell lines	3.26E-02	1	BMI1
444	Cell Death	cell viability of peripheral blood mononuclear leukocytes	3.26E-02	1	APOB
445	Cell Morphology	area of myofiber	3.26E-02	1	NFATC2
446	Cell Morphology	collapse of actin cytoskeleton	3.26E-02	1	SORBS2
447	Cell Morphology	elongation of endothelial cells	3.26E-02	1	VEGFC
448	Cell Morphology	fusogenicity of cells	3.26E-02	1	POU2F2
449	Cell Morphology	morphology of microtubule bundles	3.26E-02	1	PTH
450	Cell Morphology	morphology of pituitary cancer cell lines	3.26E-02	1	CREM
451	Cell Morphology	morphology of somatotrophs	3.26E-02	1	EGR1
452	Cell Morphology	pH of prostate cancer cell lines	3.26E-02	1	PLG
453	Cell Morphology	permissivity of lymphoma cell lines	3.26E-02	1	B2M
454	Cell Morphology	polarization of cell surface	3.26E-02	1	RAB3IP
455	Cell Morphology	segmentation of nucleus	3.26E-02	1	CSF3
456	Cell Morphology	size of corticotroph cells	3.26E-02	1	ANXA1
457	Cell Morphology	transmembrane potential of stellate cells	3.26E-02	1	GABRA1
458	Cellular Development	onset of expansion of T lymphocytes	3.26E-02	1	B2M
459	Cellular Development	differentiation of fibrous tissue	3.26E-02	1	TBX18
460	Cellular Development	differentiation of somatotrophs	3.26E-02	1	LHX4
461	Cellular Development	development of ameloblasts	3.26E-02	1	LAMA3
462	Cellular Development	arrest in growth of embryonic cell lines	3.26E-02	1	MYOD1
463	Cellular Development	arrest in growth of endothelial cell lines	3.26E-02	1	CDK4
464	Cellular Development	growth of myofiber	3.26E-02	1	NFATC2
465	Cellular Development	growth of thymic lymphoma cells	3.26E-02	1	DCN
466	Cellular Development	induction of memory T lymphocytes	3.26E-02	1	IL23A
467	Cellular Development	lymphangiogenesis of lymphocytes	3.26E-02	1	VEGFC
468	Cellular Development	delay in myelination of cells	3.26E-02	1	FYN
469	Cellular Development	outgrowth of Th17 cells	3.26E-02	1	IL23A
470	Cellular Development	production of alpha-beta T lymphocytes	3.26E-02	1	FYN
471	Cellular Development	delay in senescence stage of fibroblast cell lines	3.26E-02	1	BMI1
472	Cellular Development	delay in specification of corticotroph cells	3.26E-02	1	LHX4
473	Connective Tissue Development and Function	stimulation of long bones	3.26E-02	1	PTH
474	Connective Tissue Development and Function	adipogenesis of mammary gland	3.26E-02	1	PLG
475	Connective Tissue Development and Function	apposition of trabecular bone	3.26E-02	1	PTH
476	Connective Tissue Development and Function	colony formation of chondrocytes	3.26E-02	1	PTH
477	Connective Tissue Development and Function	connectivity of femur	3.26E-02	1	PTH
478	Connective Tissue Development and Function	development of ameloblasts	3.26E-02	1	LAMA3
479	Connective Tissue Development and Function	mass of femur	3.26E-02	1	PTH
480	Connective Tissue Development and Function	mass of lumbar vertebra	3.26E-02	1	PTH
481	Connective Tissue Development and Function	morphology of femur	3.26E-02	1	PTH
482	Connective Tissue Development and Function	delay in senescence stage of fibroblast cell lines	3.26E-02	1	BMI1
483	Developmental Disorder	hypoplasia of calvaria	3.26E-02	1	EN1
484	Developmental Disorder	hypertrophy of ampullary gland	3.26E-02	1	FGF3
485	Developmental Disorder	hypertrophy of basal cells	3.26E-02	1	CDK4
486	Developmental Disorder	pituitary and cerebellar-related growth defects	3.26E-02	1	LHX4
487	Developmental Disorder	skin fragility-woolly hair syndrome	3.26E-02	1	DSP
488	Developmental Disorder	syndactyly of mice	3.26E-02	1	ASPH
489	Developmental Disorder	vacterl with hydrocephalus, x-linked	3.26E-02	1	FANCB
490	Endocrine System Development and Function	morphology of somatotrophs	3.26E-02	1	EGR1
491	Endocrine System Development and Function	development of pineal gland	3.26E-02	1	EN1
492	Endocrine System Development and Function	differentiation of somatotrophs	3.26E-02	1	LHX4
493	Endocrine System Development and Function	formation of parathyroid gland	3.26E-02	1	GCM2
494	Endocrine System Development and Function	size of corticotroph cells	3.26E-02	1	ANXA1
495	Endocrine System Development and Function	delay in specification of corticotroph cells	3.26E-02	1	LHX4
496	Endocrine System Disorders	disorganization of islets of Langerhans	3.26E-02	1	CREM
497	Endocrine System Disorders	pituitary and cerebellar-related growth defects	3.26E-02	1	LHX4
498	Metabolic Disease	Crigler-Najjar syndrome type 2	3.26E-02	1	UGT1A1
499	Metabolic Disease	aspartylglucosaminuria	3.26E-02	1	AGA
500	Metabolic Disease	chylomicronemia of mice	3.26E-02	1	APOB
501	Metabolic Disease	deficiency of aromatic-l-amino-acid decarboxylase	3.26E-02	1	DDC
502	Metabolic Disease	dicarboxylic aminoaciduria of mice	3.26E-02	1	SLC1A1
503	Metabolic Disease	fructose-1,6-diphosphatase deficiency	3.26E-02	1	FBP1
504	Molecular Transport	transport of fludarabine	3.26E-02	1	SLC28A2
505	Molecular Transport	transport of inosine	3.26E-02	1	SLC28A2
506	Molecular Transport	transport of thymidine	3.26E-02	1	SLC28A2
507	Molecular Transport	transport of vitamin D	3.26E-02	1	GC
508	Molecular Transport	secretion of 1-alpha, 25-dihydroxy vitamin D3	3.26E-02	1	PTH
509	Molecular Transport	secretion of leukotriene B4	3.26E-02	1	FYN
510	Molecular Transport	secretion of leukotriene C4	3.26E-02	1	FYN
511	Molecular Transport	accumulation of phosphtidylinositol 5-phosphate	3.26E-02	1	PIKFYVE
512	Molecular Transport	biliary excretion of leukotriene C4	3.26E-02	1	ABCC2
513	Molecular Transport	export of bilirubin	3.26E-02	1	ABCC2
514	Molecular Transport	export of vinblastine	3.26E-02	1	ABCC2
515	Molecular Transport	translocation of phosphatidylinositol	3.26E-02	1	PITPNC1
516	Molecular Transport	uptake of cladribine	3.26E-02	1	SLC28A2
517	Molecular Transport	uptake of inosine	3.26E-02	1	SLC28A2
518	Organ Morphology	morphology of ampullary gland	3.26E-02	1	FGF3
519	Organ Morphology	morphology of prostatic lobe	3.26E-02	1	FGF3
520	Organ Morphology	morphology of vas deferens	3.26E-02	1	FGF3
521	Organ Morphology	organization of brain	3.26E-02	1	FYN
522	Organ Morphology	volume of gall bladder	3.26E-02	1	CCKAR
523	Renal and Urological System Development and Function	activation of renal tubular epithelial cells	3.26E-02	1	PTH
524	Reproductive System Development and Function	delay in puberty of rats	3.26E-02	1	AFP
525	Reproductive System Development and Function	initiation of puberty of rats	3.26E-02	1	POU2F2
526	Reproductive System Development and Function	adipogenesis of mammary gland	3.26E-02	1	PLG
527	Reproductive System Development and Function	cell division of spermatocytes	3.26E-02	1	NR2C2
528	Reproductive System Development and Function	delay in decidualization of mice	3.26E-02	1	PLG
529	Reproductive System Development and Function	meiosis of primordial germ cells	3.26E-02	1	FANCL
530	Reproductive System Development and Function	morphology of ampullary gland	3.26E-02	1	FGF3
531	Reproductive System Development and Function	morphology of prostatic lobe	3.26E-02	1	FGF3
532	Reproductive System Development and Function	morphology of vas deferens	3.26E-02	1	FGF3
533	Reproductive System Development and Function	polyploidy of mammary cells	3.26E-02	1	NDRG1
534	Skeletal and Muscular System Development and Function	arrest in cell cycle progression of skeletal muscle cells	3.26E-02	1	MYOD1
535	Skeletal and Muscular System Development and Function	stimulation of long bones	3.26E-02	1	PTH
536	Skeletal and Muscular System Development and Function	apposition of endocortical surface	3.26E-02	1	PTH
537	Skeletal and Muscular System Development and Function	apposition of trabecular bone	3.26E-02	1	PTH
538	Skeletal and Muscular System Development and Function	area of myofiber	3.26E-02	1	NFATC2
539	Skeletal and Muscular System Development and Function	attachment of HCSM cells	3.26E-02	1	PLG
540	Skeletal and Muscular System Development and Function	bone mineral content of cortical bone	3.26E-02	1	PTH
541	Skeletal and Muscular System Development and Function	connectivity of femur	3.26E-02	1	PTH
542	Skeletal and Muscular System Development and Function	conversion of smooth muscle	3.26E-02	1	MYOD1
543	Skeletal and Muscular System Development and Function	development of hind leg	3.26E-02	1	CYP26A1
544	Skeletal and Muscular System Development and Function	growth of myofiber	3.26E-02	1	NFATC2
545	Skeletal and Muscular System Development and Function	mass of femur	3.26E-02	1	PTH
546	Skeletal and Muscular System Development and Function	mass of lumbar vertebra	3.26E-02	1	PTH
547	Skeletal and Muscular System Development and Function	morphology of femur	3.26E-02	1	PTH
548	Skeletal and Muscular System Development and Function	size of marrow space	3.26E-02	1	PTH
549	Skeletal and Muscular System Development and Function	size of osteoid	3.26E-02	1	PTH
550	Skeletal and Muscular System Development and Function	stiffness of diaphysis	3.26E-02	1	PTH
551	Skeletal and Muscular System Development and Function	strain of diaphysis	3.26E-02	1	PTH
552	Skeletal and Muscular System Development and Function	strength of diaphysis	3.26E-02	1	PTH
553	Small Molecule Biochemistry	transport of fludarabine	3.26E-02	1	SLC28A2
554	Small Molecule Biochemistry	transport of inosine	3.26E-02	1	SLC28A2
555	Small Molecule Biochemistry	transport of thymidine	3.26E-02	1	SLC28A2
556	Small Molecule Biochemistry	transport of vitamin D	3.26E-02	1	GC
557	Small Molecule Biochemistry	metabolism of 13-cis-retinoic acid	3.26E-02	1	CYP3A7
558	Small Molecule Biochemistry	metabolism of 5,8-epoxy all-trans retinoic acid	3.26E-02	1	CYP26A1
559	Small Molecule Biochemistry	metabolism of uridine	3.26E-02	1	UPP1
560	Small Molecule Biochemistry	phosphorylation of adenosine	3.26E-02	1	ADK
561	Small Molecule Biochemistry	biosynthesis of ribonucleoside monophosphate	3.26E-02	1	ADK
562	Small Molecule Biochemistry	secretion of 1-alpha, 25-dihydroxy vitamin D3	3.26E-02	1	PTH
563	Small Molecule Biochemistry	secretion of leukotriene B4	3.26E-02	1	FYN
564	Small Molecule Biochemistry	secretion of leukotriene C4	3.26E-02	1	FYN
565	Small Molecule Biochemistry	hydrolysis of lactose	3.26E-02	1	LCT
566	Small Molecule Biochemistry	accumulation of phosphtidylinositol 5-phosphate	3.26E-02	1	PIKFYVE
567	Small Molecule Biochemistry	activation of guanosine	3.26E-02	1	SLC28A2
568	Small Molecule Biochemistry	agglomeration of cholesterol	3.26E-02	1	CCKAR
569	Small Molecule Biochemistry	biliary excretion of leukotriene C4	3.26E-02	1	ABCC2
570	Small Molecule Biochemistry	breakdown of progesterone	3.26E-02	1	SRD5A1
571	Small Molecule Biochemistry	catabolism of nucleoside diphosphates	3.26E-02	1	ENTPD3
572	Small Molecule Biochemistry	concentration of dATP	3.26E-02	1	UPP1
573	Small Molecule Biochemistry	concentration of dGTP	3.26E-02	1	UPP1
574	Small Molecule Biochemistry	concentration of dTTP	3.26E-02	1	UPP1
575	Small Molecule Biochemistry	conversion of phosphtidylinositol 5-phosphate	3.26E-02	1	PIKFYVE
576	Small Molecule Biochemistry	deamination of deoxycytidine	3.26E-02	1	APOBEC3G
577	Small Molecule Biochemistry	deamination of deoxyuridine	3.26E-02	1	APOBEC3G
578	Small Molecule Biochemistry	export of bilirubin	3.26E-02	1	ABCC2
579	Small Molecule Biochemistry	export of vinblastine	3.26E-02	1	ABCC2
580	Small Molecule Biochemistry	formation of phosphatidylinositol 3,5-diphosphate	3.26E-02	1	PIKFYVE
581	Small Molecule Biochemistry	formation of phosphtidylinositol 5-phosphate	3.26E-02	1	PIKFYVE
582	Small Molecule Biochemistry	half-life of leukotriene A4	3.26E-02	1	FABP5
583	Small Molecule Biochemistry	hydroxylation of 4-hydroxyretinoic acid	3.26E-02	1	CYP26A1
584	Small Molecule Biochemistry	hydroxylation of 4-oxoretinol	3.26E-02	1	CYP26A1
585	Small Molecule Biochemistry	inactivation of retinoic acid	3.26E-02	1	CYP26A1
586	Small Molecule Biochemistry	induction of phosphatidylinositol	3.26E-02	1	PTH
587	Small Molecule Biochemistry	inhibition of heparin	3.26E-02	1	TFPI
588	Small Molecule Biochemistry	oxidation of 2-methyl-branched fatty acids	3.26E-02	1	HSD17B4
589	Small Molecule Biochemistry	oxidation of long straight chain fatty acid	3.26E-02	1	HSD17B4
590	Small Molecule Biochemistry	production of 18-hydroxy-retinoic acid	3.26E-02	1	CYP26A1
591	Small Molecule Biochemistry	production of 4-hydroxy-all-trans-retinoic acid	3.26E-02	1	CYP26A1
592	Small Molecule Biochemistry	production of all-trans-4-Oxo-retinoic acid	3.26E-02	1	CYP26A1
593	Small Molecule Biochemistry	retention of uridine	3.26E-02	1	UPP1
594	Small Molecule Biochemistry	toxicity of 5-fluorouracil	3.26E-02	1	UPP1
595	Small Molecule Biochemistry	translocation of GABA	3.26E-02	1	SLC32A1
596	Small Molecule Biochemistry	translocation of phosphatidylinositol	3.26E-02	1	PITPNC1
597	Small Molecule Biochemistry	uptake of cladribine	3.26E-02	1	SLC28A2
598	Small Molecule Biochemistry	uptake of didanosine	3.26E-02	1	SLC28A2
599	Small Molecule Biochemistry	uptake of inosine	3.26E-02	1	SLC28A2
600	Organismal Injury and Abnormalities	atrophy of vagina	3.26E-02	1	PROKR2
601	Organismal Injury and Abnormalities	liquefaction of stool	3.26E-02	1	MC4R
602	Organismal Injury and Abnormalities	paratrabecular fibrosis of rats	3.26E-02	1	PTH
603	Organismal Injury and Abnormalities	stenosis of blood vessel lumen	3.26E-02	1	PLAU
604	Carbohydrate Metabolism	accumulation of phosphtidylinositol 5-phosphate	3.26E-02	1	PIKFYVE
605	Carbohydrate Metabolism	consumption of glycogen	3.26E-02	1	CKM
606	Carbohydrate Metabolism	conversion of phosphtidylinositol 5-phosphate	3.26E-02	1	PIKFYVE
607	Carbohydrate Metabolism	formation of phosphatidylinositol 3,5-diphosphate	3.26E-02	1	PIKFYVE
608	Carbohydrate Metabolism	formation of phosphtidylinositol 5-phosphate	3.26E-02	1	PIKFYVE
609	Carbohydrate Metabolism	hydrolysis of lactose	3.26E-02	1	LCT
610	Carbohydrate Metabolism	induction of phosphatidylinositol	3.26E-02	1	PTH
611	Carbohydrate Metabolism	inhibition of heparin	3.26E-02	1	TFPI
612	Carbohydrate Metabolism	translocation of phosphatidylinositol	3.26E-02	1	PITPNC1
613	Lipid Metabolism	transport of vitamin D	3.26E-02	1	GC
614	Lipid Metabolism	metabolism of 13-cis-retinoic acid	3.26E-02	1	CYP3A7
615	Lipid Metabolism	metabolism of 5,8-epoxy all-trans retinoic acid	3.26E-02	1	CYP26A1
616	Lipid Metabolism	secretion of 1-alpha, 25-dihydroxy vitamin D3	3.26E-02	1	PTH
617	Lipid Metabolism	secretion of leukotriene B4	3.26E-02	1	FYN
618	Lipid Metabolism	secretion of leukotriene C4	3.26E-02	1	FYN
619	Lipid Metabolism	accumulation of phosphtidylinositol 5-phosphate	3.26E-02	1	PIKFYVE
620	Lipid Metabolism	agglomeration of cholesterol	3.26E-02	1	CCKAR
621	Lipid Metabolism	biliary excretion of leukotriene C4	3.26E-02	1	ABCC2
622	Lipid Metabolism	breakdown of progesterone	3.26E-02	1	SRD5A1
623	Lipid Metabolism	conversion of phosphtidylinositol 5-phosphate	3.26E-02	1	PIKFYVE
624	Lipid Metabolism	formation of phosphatidylinositol 3,5-diphosphate	3.26E-02	1	PIKFYVE
625	Lipid Metabolism	formation of phosphtidylinositol 5-phosphate	3.26E-02	1	PIKFYVE
626	Lipid Metabolism	half-life of leukotriene A4	3.26E-02	1	FABP5
627	Lipid Metabolism	hydroxylation of 4-hydroxyretinoic acid	3.26E-02	1	CYP26A1
628	Lipid Metabolism	hydroxylation of 4-oxoretinol	3.26E-02	1	CYP26A1
629	Lipid Metabolism	inactivation of retinoic acid	3.26E-02	1	CYP26A1
630	Lipid Metabolism	induction of phosphatidylinositol	3.26E-02	1	PTH
631	Lipid Metabolism	oxidation of 2-methyl-branched fatty acids	3.26E-02	1	HSD17B4
632	Lipid Metabolism	oxidation of long straight chain fatty acid	3.26E-02	1	HSD17B4
633	Lipid Metabolism	production of 18-hydroxy-retinoic acid	3.26E-02	1	CYP26A1
634	Lipid Metabolism	production of 4-hydroxy-all-trans-retinoic acid	3.26E-02	1	CYP26A1
635	Lipid Metabolism	production of all-trans-4-Oxo-retinoic acid	3.26E-02	1	CYP26A1
636	Lipid Metabolism	translocation of phosphatidylinositol	3.26E-02	1	PITPNC1
637	Nucleic Acid Metabolism	metabolism of uridine	3.26E-02	1	UPP1
638	Nucleic Acid Metabolism	activation of guanosine	3.26E-02	1	SLC28A2
639	Nucleic Acid Metabolism	biosynthesis of ribonucleoside monophosphate	3.26E-02	1	ADK
640	Nucleic Acid Metabolism	catabolism of nucleoside diphosphates	3.26E-02	1	ENTPD3
641	Nucleic Acid Metabolism	concentration of dATP	3.26E-02	1	UPP1
642	Nucleic Acid Metabolism	concentration of dGTP	3.26E-02	1	UPP1
643	Nucleic Acid Metabolism	concentration of dTTP	3.26E-02	1	UPP1
644	Nucleic Acid Metabolism	deamination of deoxycytidine	3.26E-02	1	APOBEC3G
645	Nucleic Acid Metabolism	deamination of deoxyuridine	3.26E-02	1	APOBEC3G
646	Nucleic Acid Metabolism	phosphorylation of adenosine	3.26E-02	1	ADK
647	Nucleic Acid Metabolism	retention of uridine	3.26E-02	1	UPP1
648	Nucleic Acid Metabolism	toxicity of 5-fluorouracil	3.26E-02	1	UPP1
649	Nucleic Acid Metabolism	transport of fludarabine	3.26E-02	1	SLC28A2
650	Nucleic Acid Metabolism	transport of inosine	3.26E-02	1	SLC28A2
651	Nucleic Acid Metabolism	transport of thymidine	3.26E-02	1	SLC28A2
652	Nucleic Acid Metabolism	uptake of cladribine	3.26E-02	1	SLC28A2
653	Nucleic Acid Metabolism	uptake of didanosine	3.26E-02	1	SLC28A2
654	Nucleic Acid Metabolism	uptake of inosine	3.26E-02	1	SLC28A2
655	Cellular Assembly and Organization	quantity of keratin filaments	3.26E-02	1	DSP
656	Cellular Assembly and Organization	assembly of desmosomes	3.26E-02	1	DSP
657	Cellular Assembly and Organization	attachment of desmosomes	3.26E-02	1	DSP
658	Cellular Assembly and Organization	attachment of intermediate filaments	3.26E-02	1	DSP
659	Cellular Assembly and Organization	development of hemidesmosomes	3.26E-02	1	LAMA3
660	Cellular Assembly and Organization	growth of glial cell projections	3.26E-02	1	FYN
661	Cellular Assembly and Organization	maintenance of nuclear pores	3.26E-02	1	NUP205
662	Cellular Assembly and Organization	polarization of cell surface	3.26E-02	1	RAB3IP
663	Cellular Assembly and Organization	presence of focal complexes	3.26E-02	1	EDIL3
664	Cellular Assembly and Organization	segmentation of nucleus	3.26E-02	1	CSF3
665	Cellular Growth and Proliferation	stimulation of memory T lymphocytes	3.26E-02	1	IL23A
666	Cellular Growth and Proliferation	onset of expansion of T lymphocytes	3.26E-02	1	B2M
667	Cellular Growth and Proliferation	colony formation of T-cell non-hodgkin lymphoma	3.26E-02	1	DCN
668	Cellular Growth and Proliferation	colony formation of chondrocytes	3.26E-02	1	PTH
669	Cellular Growth and Proliferation	colony formation of colon carcinoma cells	3.26E-02	1	DCN
670	Cellular Growth and Proliferation	colony formation of cord blood cells	3.26E-02	1	IK
671	Cellular Growth and Proliferation	colony formation of neutrophils	3.26E-02	1	CSF3
672	Cellular Growth and Proliferation	doubling time of colon cancer cell lines	3.26E-02	1	FXN
673	Cellular Growth and Proliferation	formation of first polar body	3.26E-02	1	FMN2
674	Cellular Growth and Proliferation	arrest in growth of embryonic cell lines	3.26E-02	1	MYOD1
675	Cellular Growth and Proliferation	arrest in growth of endothelial cell lines	3.26E-02	1	CDK4
676	Cellular Growth and Proliferation	growth of myofiber	3.26E-02	1	NFATC2
677	Cellular Growth and Proliferation	growth of thymic lymphoma cells	3.26E-02	1	DCN
678	Cellular Growth and Proliferation	induction of memory T lymphocytes	3.26E-02	1	IL23A
679	Cellular Growth and Proliferation	induction of myeloid progenitor cells	3.26E-02	1	CSF3
680	Cellular Growth and Proliferation	induction of neutrophils	3.26E-02	1	CSF3
681	Cellular Growth and Proliferation	outgrowth of Th17 cells	3.26E-02	1	IL23A
682	Cellular Growth and Proliferation	production of alpha-beta T lymphocytes	3.26E-02	1	FYN
683	Cellular Growth and Proliferation	initiation of proliferation of granulocyte-macrophage progenitor cells	3.26E-02	1	CSF3
684	Cellular Growth and Proliferation	proliferation of esophageal cancer cells	3.26E-02	1	SPINK7
685	Dermatological Diseases and Conditions	Netherton syndrome	3.26E-02	1	SPINK5
686	Dermatological Diseases and Conditions	desquamation of mice	3.26E-02	1	SPINK5
687	Dermatological Diseases and Conditions	ichthyosis bullosa of Siemens	3.26E-02	1	KRT2
688	Dermatological Diseases and Conditions	nail disease of mice	3.26E-02	1	B2M
689	Dermatological Diseases and Conditions	skin fragility-woolly hair syndrome	3.26E-02	1	DSP
690	Dermatological Diseases and Conditions	type IV oculocutaneous albinism	3.26E-02	1	SLC45A2
691	Drug Metabolism	transport of fludarabine	3.26E-02	1	SLC28A2
692	Drug Metabolism	metabolism of triazolam	3.26E-02	1	CYP3A5
693	Drug Metabolism	breakdown of progesterone	3.26E-02	1	SRD5A1
694	Drug Metabolism	export of vinblastine	3.26E-02	1	ABCC2
695	Drug Metabolism	inactivation of retinoic acid	3.26E-02	1	CYP26A1
696	Drug Metabolism	inhibition of heparin	3.26E-02	1	TFPI
697	Drug Metabolism	secretion of 1-alpha, 25-dihydroxy vitamin D3	3.26E-02	1	PTH
698	Drug Metabolism	toxicity of 5-fluorouracil	3.26E-02	1	UPP1
699	Drug Metabolism	uptake of cladribine	3.26E-02	1	SLC28A2
700	Infection Mechanism	delay in replication of HIV-1	3.26E-02	1	HCK
701	Cellular Movement	cell rolling of colon cancer cell lines	3.26E-02	1	SELP
702	Cellular Movement	infiltration by alveolar macrophages	3.26E-02	1	FGF3
703	Cellular Movement	localization of mesenchymal cells	3.26E-02	1	TBX18
704	Cellular Movement	migration of natural killer T lymphocytes	3.26E-02	1	CCL4
705	Cellular Movement	mobility of neutrophils	3.26E-02	1	CSF3
706	Cellular Movement	mobilization of CD34+ cells	3.26E-02	1	CSF3
707	Cellular Movement	delay in shift of cells	3.26E-02	1	EN1
708	Connective Tissue Disorders	hypoplasia of calvaria	3.26E-02	1	EN1
709	Connective Tissue Disorders	osteopenia of long bones	3.26E-02	1	NFATC2
710	Connective Tissue Disorders	osteopenia of vertebral column	3.26E-02	1	NFATC2
711	Connective Tissue Disorders	shortening of rib 13	3.26E-02	1	EN1
712	Digestive System Development and Function	biliary excretion of leukotriene C4	3.26E-02	1	ABCC2
713	Digestive System Development and Function	volume of gall bladder	3.26E-02	1	CCKAR
714	Embryonic Development	re-entry into cell cycle progression of embryonic cell lines	3.26E-02	1	MYOD1
715	Embryonic Development	condensation of metanephric mesenchyme	3.26E-02	1	SPRY1
716	Embryonic Development	development of rhombomere 2	3.26E-02	1	GBX2
717	Embryonic Development	gastrulation of embryo	3.26E-02	1	HIRA
718	Embryonic Development	arrest in growth of embryonic cell lines	3.26E-02	1	MYOD1
719	Embryonic Development	localization of mesenchymal cells	3.26E-02	1	TBX18
720	Embryonic Development	morphology of axial mesoderm	3.26E-02	1	HIRA
721	Embryonic Development	morphology of paraxial mesoderm	3.26E-02	1	HIRA
722	Embryonic Development	morphology of primitive streak	3.26E-02	1	HIRA
723	Embryonic Development	reabsorption of embryo	3.26E-02	1	PLG
724	Embryonic Development	stratification of epithelial tissue	3.26E-02	1	FGF3
725	Hepatic System Development and Function	choleresis of rats	3.26E-02	1	ABCC2
726	Hepatic System Development and Function	metaphase/anaphase transition of liver cells	3.26E-02	1	EGR1
727	Hepatic System Development and Function	volume of gall bladder	3.26E-02	1	CCKAR
728	Skeletal and Muscular Disorders	hypoplasia of calvaria	3.26E-02	1	EN1
729	Skeletal and Muscular Disorders	osteopenia of long bones	3.26E-02	1	NFATC2
730	Skeletal and Muscular Disorders	osteopenia of vertebral column	3.26E-02	1	NFATC2
731	Skeletal and Muscular Disorders	Joubert syndrome 3	3.26E-02	1	AHI1
732	Skeletal and Muscular Disorders	Klippel-Trenaunay syndrome	3.26E-02	1	AGGF1
733	Skeletal and Muscular Disorders	distal arthrogryposis type 1	3.26E-02	1	TPM2
734	Skeletal and Muscular Disorders	shortening of rib 13	3.26E-02	1	EN1
735	Behavior	ethanol aversion of mice	3.26E-02	1	GABRA1
736	Behavior	taste aversion learning by mice	3.26E-02	1	PLAU
737	DNA Replication, Recombination, and Repair	catabolism of nucleoside diphosphates	3.26E-02	1	ENTPD3
738	DNA Replication, Recombination, and Repair	deamination of deoxycytidine	3.26E-02	1	APOBEC3G
739	DNA Replication, Recombination, and Repair	deamination of deoxyuridine	3.26E-02	1	APOBEC3G
740	DNA Replication, Recombination, and Repair	denaturation of DNA fragment	3.26E-02	1	XPA
741	DNA Replication, Recombination, and Repair	metabolism of uridine	3.26E-02	1	UPP1
742	DNA Replication, Recombination, and Repair	phosphorylation of adenosine	3.26E-02	1	ADK
743	Hematological Disease	Fanconi's anemia, group B	3.26E-02	1	FANCB
744	Hematological Disease	hypobetalipoproteinemia of mice	3.26E-02	1	APOB
745	Hematological Disease	hypofibrinogenemia	3.26E-02	1	FGG
746	Hematological Disease	thrombocytopenia-2	3.26E-02	1	MASTL
747	Vitamin and Mineral Metabolism	metabolism of 13-cis-retinoic acid	3.26E-02	1	CYP3A7
748	Vitamin and Mineral Metabolism	metabolism of 5,8-epoxy all-trans retinoic acid	3.26E-02	1	CYP26A1
749	Vitamin and Mineral Metabolism	breakdown of progesterone	3.26E-02	1	SRD5A1
750	Vitamin and Mineral Metabolism	hydroxylation of 4-hydroxyretinoic acid	3.26E-02	1	CYP26A1
751	Vitamin and Mineral Metabolism	hydroxylation of 4-oxoretinol	3.26E-02	1	CYP26A1
752	Vitamin and Mineral Metabolism	inactivation of retinoic acid	3.26E-02	1	CYP26A1
753	Vitamin and Mineral Metabolism	production of 18-hydroxy-retinoic acid	3.26E-02	1	CYP26A1
754	Vitamin and Mineral Metabolism	production of 4-hydroxy-all-trans-retinoic acid	3.26E-02	1	CYP26A1
755	Vitamin and Mineral Metabolism	production of all-trans-4-Oxo-retinoic acid	3.26E-02	1	CYP26A1
756	Vitamin and Mineral Metabolism	secretion of 1-alpha, 25-dihydroxy vitamin D3	3.26E-02	1	PTH
757	Vitamin and Mineral Metabolism	transport of vitamin D	3.26E-02	1	GC
758	Cancer	hyperplasia of ampullary gland	3.26E-02	1	FGF3
759	Cancer	polyploidy of bladder cancer cell lines	3.26E-02	1	NDRG1
760	Cancer	polyploidy of colon cancer cell lines	3.26E-02	1	NDRG1
761	Cancer	transformation of forebrain	3.26E-02	1	HESX1
762	Cancer	tumorigenesis of hemangiosarcoma	3.26E-02	1	CDK4
763	Cancer	tumorigenesis of intestinal polyp	3.26E-02	1	ASPH
764	Ophthalmic Disease	congenital stromal corneal dystrophy	3.26E-02	1	DCN
765	Ophthalmic Disease	fleck corneal dystrophy	3.26E-02	1	PIKFYVE
766	Gene Expression	binding of c-Myc binding site	3.26E-02	1	RNF17
767	Immune Cell Trafficking	infiltration by alveolar macrophages	3.26E-02	1	FGF3
768	Immune Cell Trafficking	migration of natural killer T lymphocytes	3.26E-02	1	CCL4
769	Immune Cell Trafficking	mobility of neutrophils	3.26E-02	1	CSF3
770	Immune Cell Trafficking	mobilization of CD34+ cells	3.26E-02	1	CSF3
771	Amino Acid Metabolism	translocation of GABA	3.26E-02	1	SLC32A1
772	Antigen Presentation	allostimulatory capacity of glioma cells	3.26E-02	1	DCN
773	Antigen Presentation	infiltration by alveolar macrophages	3.26E-02	1	FGF3
774	Antimicrobial Response	clearance of Murine cytomegalovirus	3.26E-02	1	TYK2
775	Antimicrobial Response	destruction of Murine leukemia virus	3.26E-02	1	APOBEC3G
776	Auditory Disease	nonsyndromic hearing impairment of humans	3.26E-02	1	MYO3A
777	Cell-mediated Immune Response	induction of memory T lymphocytes	3.26E-02	1	IL23A
778	Cell-mediated Immune Response	migration of natural killer T lymphocytes	3.26E-02	1	CCL4
779	Cell-mediated Immune Response	production of alpha-beta T lymphocytes	3.26E-02	1	FYN
780	Cellular Compromise	collapse of actin cytoskeleton	3.26E-02	1	SORBS2
781	Cellular Compromise	depletion of Langerhans cells	3.26E-02	1	XPA
782	Cellular Compromise	disappearance of astral microtubules	3.26E-02	1	NDRG1
783	Hair and Skin Development and Function	quantity of keratin filaments	3.26E-02	1	DSP
784	Hepatic System Disease	Crigler-Najjar syndrome type 2	3.26E-02	1	UGT1A1
785	Hepatic System Disease	Dubin-Johnson syndrome of humans	3.26E-02	1	ABCC2
786	Hepatic System Disease	Gilbert's syndrome	3.26E-02	1	UGT1A1
787	Hepatic System Disease	intrahepatic cholestasis of rats	3.26E-02	1	ABCC2
788	Immunological Disease	splenomegaly of rats	3.26E-02	1	CSF3
789	Lymphoid Tissue Structure and Development	area of blood vessel lumen	3.26E-02	1	TFPI
790	Lymphoid Tissue Structure and Development	area of lymphoid tissue	3.26E-02	1	VEGFC
791	Lymphoid Tissue Structure and Development	lymphangiogenesis of lymphocytes	3.26E-02	1	VEGFC
792	Lymphoid Tissue Structure and Development	initiation of proliferation of granulocyte-macrophage progenitor cells	3.26E-02	1	CSF3
793	Lymphoid Tissue Structure and Development	regeneration of lymph vessel	3.26E-02	1	VEGFC
794	Organismal Development	angiogenesis of atherosclerotic lesion	3.26E-02	1	PLG
795	Organismal Development	development of hind leg	3.26E-02	1	CYP26A1
796	Organismal Development	development of paw	3.26E-02	1	EN1
797	Organismal Development	development of pineal gland	3.26E-02	1	EN1
798	Organismal Development	expansion of vein	3.26E-02	1	VEGFC
799	Organismal Development	gastrulation of embryo	3.26E-02	1	HIRA
800	Organismal Development	regeneration of lymph vessel	3.26E-02	1	VEGFC
801	Organismal Development	strength of neck	3.26E-02	1	PTH
802	Organismal Development	vascularization of tumor tissue	3.26E-02	1	NOX1
803	Organismal Functions	healing of infarct	3.26E-02	1	PLG
804	RNA Damage and Repair	degradation of RNA fragment	3.26E-02	1	REXO2
805	Renal and Urological Disease	polyploidy of bladder cancer cell lines	3.26E-02	1	NDRG1
806	Reproductive System Disease	atrophy of vagina	3.26E-02	1	PROKR2
807	Reproductive System Disease	hyperplasia of ampullary gland	3.26E-02	1	FGF3
808	Reproductive System Disease	hypertrophy of ampullary gland	3.26E-02	1	FGF3
809	Tumor Morphology	colony formation of T-cell non-hodgkin lymphoma	3.26E-02	1	DCN
810	Tumor Morphology	colony formation of colon carcinoma cells	3.26E-02	1	DCN
811	Tumor Morphology	formation of intestinal tumor	3.26E-02	1	MUTYH
812	Tumor Morphology	movement of malignant tumor	3.26E-02	1	VEGFC
813	Tumor Morphology	proliferation of esophageal cancer cells	3.26E-02	1	SPINK7
814	Visual System Development and Function	mitogenesis of retinal cells	3.26E-02	1	VEGFC
815	Genetic Disorder	hemophilia	3.27E-02	2	IL11RA, PLG
816	Tissue Development	hematopoiesis of bone marrow	3.27E-02	2	MDM4, SELP
817	Hematological System Development and Function	hematopoiesis of bone marrow	3.27E-02	2	MDM4, SELP
818	Hematological System Development and Function	detachment of leukocytes	3.27E-02	2	ANXA1, SPN
819	Cardiovascular System Development and Function	angiogenesis of lesion	3.27E-02	2	CSF3, PLG
820	Nervous System Development and Function	morphology of brain	3.27E-02	2	IRX5, IRX6
821	Cell-To-Cell Signaling and Interaction	detachment of leukocytes	3.27E-02	2	ANXA1, SPN
822	Hematopoiesis	hematopoiesis of bone marrow	3.27E-02	2	MDM4, SELP
823	Cell Cycle	senescence of epithelial cells	3.27E-02	2	BMI1, CDK4
824	Cell Morphology	size of bone marrow cells	3.27E-02	2	CDK4, CSF3
825	Cellular Development	immortalization of epithelial cells	3.27E-02	2	BMI1, CDK4
826	Cellular Development	senescence of epithelial cells	3.27E-02	2	BMI1, CDK4
827	Endocrine System Development and Function	hydroxylation of testosterone	3.27E-02	2	CYP3A5, CYP3A7
828	Molecular Transport	uptake of GABA	3.27E-02	2	SLC32A1, VEGFC
829	Organ Morphology	morphology of brain	3.27E-02	2	IRX5, IRX6
830	Small Molecule Biochemistry	hydroxylation of testosterone	3.27E-02	2	CYP3A5, CYP3A7
831	Small Molecule Biochemistry	uptake of GABA	3.27E-02	2	SLC32A1, VEGFC
832	Lipid Metabolism	hydroxylation of testosterone	3.27E-02	2	CYP3A5, CYP3A7
833	Drug Metabolism	hydroxylation of testosterone	3.27E-02	2	CYP3A5, CYP3A7
834	Hematological Disease	hemophilia	3.27E-02	2	IL11RA, PLG
835	Immune Cell Trafficking	detachment of leukocytes	3.27E-02	2	ANXA1, SPN
836	Amino Acid Metabolism	uptake of GABA	3.27E-02	2	SLC32A1, VEGFC
837	Lymphoid Tissue Structure and Development	size of bone marrow cells	3.27E-02	2	CDK4, CSF3
838	Organismal Development	angiogenesis of lesion	3.27E-02	2	CSF3, PLG
839	Protein Degradation	proteolysis	3.31E-02	13	ADAM17, APH1A (includes EG:51107), C2CD3, CAPN3, CTSL1, HDAC2, HGFAC, IFT52, KLKB1, MMP20, NAPSA, PLAU, SPINK5
840	Protein Synthesis	proteolysis	3.31E-02	13	ADAM17, APH1A (includes EG:51107), C2CD3, CAPN3, CTSL1, HDAC2, HGFAC, IFT52, KLKB1, MMP20, NAPSA, PLAU, SPINK5
841	Hematological System Development and Function	cell rolling of neutrophils	3.34E-02	3	HCK, SELP, SPN
842	Cardiovascular Disease	cardiac fibrosis of mice	3.34E-02	3	MAP3K5 (includes EG:4217), PLAU, PLG
843	Inflammatory Response	cell rolling of neutrophils	3.34E-02	3	HCK, SELP, SPN
844	Organismal Injury and Abnormalities	cardiac fibrosis of mice	3.34E-02	3	MAP3K5 (includes EG:4217), PLAU, PLG
845	Cellular Movement	cell rolling of neutrophils	3.34E-02	3	HCK, SELP, SPN
846	Immune Cell Trafficking	cell rolling of neutrophils	3.34E-02	3	HCK, SELP, SPN
847	Cancer	papilloma	3.58E-02	8	AFF1, ANXA1, CCL27, CDK4, CKM, FABP5, MAP2K1, XPA
848	Tissue Development	cell-cell contact	3.71E-02	7	CNTN3, CRNN, CTNNA3, JAM2, LAMA3, LMO7, SELP
849	Cell-To-Cell Signaling and Interaction	cell-cell contact	3.71E-02	7	CNTN3, CRNN, CTNNA3, JAM2, LAMA3, LMO7, SELP
850	Tissue Development	adhesion of leukocyte cell lines	3.72E-02	4	ANXA1, CSF3, KLKB1, PLAU
851	Hematological System Development and Function	adhesion of leukocyte cell lines	3.72E-02	4	ANXA1, CSF3, KLKB1, PLAU
852	Cell-To-Cell Signaling and Interaction	adhesion of leukocyte cell lines	3.72E-02	4	ANXA1, CSF3, KLKB1, PLAU
853	Molecular Transport	transport of molecule	3.72E-02	4	ABCC2, GC, NUP205, SLC26A3
854	Cardiovascular Disease	dysfunction of heart	3.75E-02	3	DSP, MAP2K1, MAP3K5 (includes EG:4217)
855	Inflammatory Response	degranulation of neutrophils	3.75E-02	3	ANXA1, ANXA3, CCL4
856	Molecular Transport	secretion of sterol	3.75E-02	3	APOB, CCKAR, PTH
857	Small Molecule Biochemistry	secretion of sterol	3.75E-02	3	APOB, CCKAR, PTH
858	Small Molecule Biochemistry	synthesis of ATP	3.75E-02	3	MT-ATP6, PKLR, PLG
859	Organismal Injury and Abnormalities	dysfunction of heart	3.75E-02	3	DSP, MAP2K1, MAP3K5 (includes EG:4217)
860	Lipid Metabolism	secretion of sterol	3.75E-02	3	APOB, CCKAR, PTH
861	Nucleic Acid Metabolism	synthesis of ATP	3.75E-02	3	MT-ATP6, PKLR, PLG
862	Cancer	peritoneal tumor	3.75E-02	3	CDK4, TUBG1, TUBG2
863	Energy Production	synthesis of ATP	3.75E-02	3	MT-ATP6, PKLR, PLG
864	Cellular Compromise	degranulation of neutrophils	3.75E-02	3	ANXA1, ANXA3, CCL4
865	Immunological Disease	immunological disorder	3.80E-02	118	ACAD10, ACTL6A, ADK, AHI1, AIF1, ANXA1, ANXA3, APOB, APOBEC3G, ATP1A4, B2M, BBOX1, BGLAP, C11ORF41, C11ORF63, C12ORF51, C1ORF174, C3AR1, C6ORF15, CAPN3, CBFB, CCDC26, CCL4, CCL18, CD1A, CDK4, CDKAL1, CEP164, CFI, CLIC5, CNDP1, COL23A1, CRYBG3, CSF3, CSF3R, CTNNA3, CTSL1, DDC, DDX27, DNAH8, DNER, EDIL3, EEF2, EGFL8, ENPP5, FMN2, FYN, G0S2, GABRA1, GALNTL4, GC, GPC5, GRIK1, HCK, HDAC2, HECW1, HIRA,…
866	Inflammatory Disease	experimentally-induced arthritis of mice	3.89E-02	7	ANXA1, CSF3, FGG, IL23A, PLAU, TNFSF13, VTCN1
867	Cellular Development	differentiation of bone cell lines	3.89E-02	7	BGLAP, CBFB, CHRD, CSF3, CSF3R, EGR1, PTH
868	Skeletal and Muscular System Development and Function	differentiation of bone cell lines	3.89E-02	7	BGLAP, CBFB, CHRD, CSF3, CSF3R, EGR1, PTH
869	Connective Tissue Disorders	experimentally-induced arthritis of mice	3.89E-02	7	ANXA1, CSF3, FGG, IL23A, PLAU, TNFSF13, VTCN1
870	Skeletal and Muscular Disorders	experimentally-induced arthritis of mice	3.89E-02	7	ANXA1, CSF3, FGG, IL23A, PLAU, TNFSF13, VTCN1
871	Genetic Disorder	vesicoureteral reflux	4.00E-02	2	GABRA1, ROBO2
872	Cardiovascular Disease	thrombosis of carotid artery	4.00E-02	2	PLAU, TFPI
873	Cell-To-Cell Signaling and Interaction	binding of bone cancer cell lines	4.00E-02	2	PTH, RAMP2
874	Cell Cycle	arrest in G1 phase of tumor cells	4.00E-02	2	CDK4, DCN
875	Cell Cycle	separation of centrosome	4.00E-02	2	CDK4, CETN1
876	Small Molecule Biochemistry	modification of phosphatidylinositol-3,4,5-triphosphate	4.00E-02	2	FIG4, PIK3CB
877	Carbohydrate Metabolism	modification of phosphatidylinositol-3,4,5-triphosphate	4.00E-02	2	FIG4, PIK3CB
878	Lipid Metabolism	modification of phosphatidylinositol-3,4,5-triphosphate	4.00E-02	2	FIG4, PIK3CB
879	Cellular Assembly and Organization	separation of centrosome	4.00E-02	2	CDK4, CETN1
880	Hematological Disease	thrombosis of carotid artery	4.00E-02	2	PLAU, TFPI
881	Cancer	intraductal carcinoma	4.00E-02	2	ANXA1, RNF5 (includes EG:6048)
882	Lymphoid Tissue Structure and Development	area of vessel component	4.00E-02	2	PLAU, TFPI
883	Renal and Urological Disease	vesicoureteral reflux	4.00E-02	2	GABRA1, ROBO2
884	Reproductive System Disease	intraductal carcinoma	4.00E-02	2	ANXA1, RNF5 (includes EG:6048)
885	Cancer	head and neck cancer	4.06E-02	25	ANXA1, BMI1, CBX8, CCL27, CDK4, CLTB, FABP5, FGF3, FYN, HDAC2, IFI27, LGI1, LRRC8D, MARK3, PLG, RBBP4, S100A11, SLC25A5, TMEM45A, TNN, TOPBP1, TTC1, TUBG1, TUBG2, VEGFC
886	Cellular Development	developmental process of keratinocytes	4.08E-02	7	ANXA1, CDK4, DSP, FABP5, FYN, MAP2K1, S100A11
887	Reproductive System Development and Function	gametogenesis	4.10E-02	16	APOB, CDK4, CREM, DUSP13, FANCL, FMN2, FSCN3, GDF9, KIF6, MEA1, NR2C2, RBP4, REC8, RNF17, RUVBL1, S100A11
888	Post-Translational Modification	modification of protein	4.15E-02	40	ADAM17, AGA, APH1A (includes EG:51107), ARAF, ATG10, ATG12, BMI1, C2CD3, CCL4, CDK4, DNER, DUSP13, EDIL3, EYA3, FGF3, FXN, FYN, HAT1, HCK, HDAC2, KLK13, MST1, NMT2, PADI4, PDIA5, PGGT1B, PIKFYVE, PPM1J, PTPN13, SENP6, SLC35A1, SPN, STT3B (includes EG:201595), TTC1, UBE2S, UBE3C, UCK2, UGT1A1, VEGFC, WHSC1L1
889	Organismal Injury and Abnormalities	organismal abnormalities of rats	4.18E-02	3	CSF3, PLAU, PTH
890	Infection Mechanism	infectivity of HIV-1	4.18E-02	3	APOBEC3G, CCL4, HCK
891	Infectious Disease	severe acute respiratory syndrome	4.24E-02	8	C3AR1, CKM, EGR1, PADI4, PIK3CB, PYGL, RNASE2, TROVE2
892	Respiratory Disease	severe acute respiratory syndrome	4.24E-02	8	C3AR1, CKM, EGR1, PADI4, PIK3CB, PYGL, RNASE2, TROVE2
893	Dermatological Diseases and Conditions	basal-cell tumor	4.36E-02	4	CCL27, CD1A, GABRA1, MUTYH
894	Cancer	basal-cell tumor	4.36E-02	4	CCL27, CD1A, GABRA1, MUTYH
895	Infectious Disease	sexually transmitted disease	4.46E-02	14	ABCC2, APOBEC3G, C1ORF174, CCL4, CDKAL1, CFI, FMN2, GPC5, GRIK1, LRMP, LRRC2, NR2C2, TUBG1, TUBG2
896	Tissue Development	adhesion of neutrophils	4.53E-02	5	ANXA1, CSF3R, ITGAD, PLAU, SELP
897	Hematological System Development and Function	adhesion of neutrophils	4.53E-02	5	ANXA1, CSF3R, ITGAD, PLAU, SELP
898	Cell-To-Cell Signaling and Interaction	adhesion of neutrophils	4.53E-02	5	ANXA1, CSF3R, ITGAD, PLAU, SELP
899	Inflammatory Response	adhesion of neutrophils	4.53E-02	5	ANXA1, CSF3R, ITGAD, PLAU, SELP
900	Immune Cell Trafficking	adhesion of neutrophils	4.53E-02	5	ANXA1, CSF3R, ITGAD, PLAU, SELP
901	Cellular Development	developmental process of bone cell lines	4.60E-02	9	BGLAP, CBFB, CHRD, CSF3, CSF3R, EGR1, MAP2K1, PTH, SETDB1
902	Cell-To-Cell Signaling and Interaction	binding of smooth muscle cells	4.64E-02	3	PLAU, PLG, TFPI
903	Skeletal and Muscular System Development and Function	binding of smooth muscle cells	4.64E-02	3	PLAU, PLG, TFPI
904	Small Molecule Biochemistry	biosynthesis of glycosphingolipid	4.64E-02	3	A3GALT2, LASS4, SGMS2
905	Lipid Metabolism	biosynthesis of glycosphingolipid	4.64E-02	3	A3GALT2, LASS4, SGMS2
906	Cancer	neoplasia	4.67E-02	136	ABCC2, ACTR3, ADAM17, AFF1, AFP, ANKRD9, ANXA1, ANXA4, ARAF, ASPH, ATP1A4, B2M, BICC1, BMI1, C2ORF40, C8ORF84, CAPN3, CBFB, CBX8, CCL4, CCL27, CD1A, CDK4, CFI, CKM, CLIC5, CLTB, CMTM8, CNDP2, COL23A1, CSF3, CSF3R, CTSE, CTSL1, CYP3A5, CYP3A7, DCN, DDC, DHDDS, DKK4, EGR1, EME1, EN1, FABP5, FEZF1, FGF3, FGG, FMN2, FYN, GABRA1, GALNTL4, GC, GDF9, GRIK1, GUCY2C, HDAC2, HPGD, HS6ST3 (includes EG:26672…
907	Cellular Development	growth of bone cancer cell lines	4.70E-02	4	BMI1, CDK4, PADI4, PTPN13
908	Small Molecule Biochemistry	metabolism of retinoid	4.70E-02	4	CYP26A1, CYP3A5, CYP3A7, RBP4
909	Lipid Metabolism	metabolism of retinoid	4.70E-02	4	CYP26A1, CYP3A5, CYP3A7, RBP4
910	Cellular Growth and Proliferation	growth of bone cancer cell lines	4.70E-02	4	BMI1, CDK4, PADI4, PTPN13
911	Vitamin and Mineral Metabolism	metabolism of retinoid	4.70E-02	4	CYP26A1, CYP3A5, CYP3A7, RBP4
912	Tissue Development	adhesion of skin cell lines	4.79E-02	2	TNFRSF6B, VEGFC
913	Hematological System Development and Function	proliferation of myeloid progenitor cells	4.79E-02	2	CBFB, CSF3
914	Organ Development	formation of glomerular crescent	4.79E-02	2	PLAU, PLG
915	Cell-To-Cell Signaling and Interaction	adhesion of skin cell lines	4.79E-02	2	TNFRSF6B, VEGFC
916	Hematopoiesis	proliferation of myeloid progenitor cells	4.79E-02	2	CBFB, CSF3
917	Cell Death	cell death of mucosa cells	4.79E-02	2	CSF3, RBBP4
918	Molecular Transport	transport of neurotransmitter	4.79E-02	2	SLC32A1, SV2A
919	Renal and Urological System Development and Function	formation of glomerular crescent	4.79E-02	2	PLAU, PLG
920	Small Molecule Biochemistry	transport of neurotransmitter	4.79E-02	2	SLC32A1, SV2A
921	Small Molecule Biochemistry	oxidation of polyunsaturated fatty acids	4.79E-02	2	HPGD, HSD17B4
922	Lipid Metabolism	oxidation of polyunsaturated fatty acids	4.79E-02	2	HPGD, HSD17B4
923	Cellular Growth and Proliferation	proliferation of myeloid progenitor cells	4.79E-02	2	CBFB, CSF3
924	Dermatological Diseases and Conditions	blister	4.79E-02	2	PLAU, PLG
925	Cellular Movement	migration of glioma cells	4.79E-02	2	CSF3, CSF3R
926	Gene Expression	transactivation of NFAT response element	4.79E-02	2	EGR1, NFATC2
927	Hair and Skin Development and Function	adhesion of skin cell lines	4.79E-02	2	TNFRSF6B, VEGFC
928	Lymphoid Tissue Structure and Development	proliferation of myeloid progenitor cells	4.79E-02	2	CBFB, CSF3
