# Supplementary material for: DISC1 Conditioned GWAS for Psychosis Proneness in a Large Finnish Birth Cohort
Source: PLoS One. 2012 Feb 17;7(2):e30643. doi: 10.1371/journal.pone.0030643 (PMC3281861; doi:10.1371/journal.pone.0030643)
Supplement: Table S4 — Table of enriched IPA categories and functions for the gene targets of MIR-128-1. (XLS) [file pone.0030643.s007.xls]

## Sheet: Sheet0
Table of enriched IPA categories and functions for the gene targets of MIR-128-1
Rank	Category	Function	p-value	Number of Molecules	Molecules
1	Cancer	histiocytic sarcoma	6.03E-05	3	BAX, CDKN2A, DDB2
2	Cellular Development	differentiation of myelomonocytic cells	7.51E-05	4	CASP8, CSF1, HOXA9, PPARG
3	Amino Acid Metabolism	utilization of glutamine family amino acid	2.34E-04	3	CCDC92 (includes EG:80212), GGT1, NOS2
4	Drug Metabolism	demethylation of indomethacin	2.34E-04	3	CYP1A2, CYP2C9, CYP2C19
5	Small Molecule Biochemistry	demethylation of indomethacin	2.34E-04	3	CYP1A2, CYP2C9, CYP2C19
6	Small Molecule Biochemistry	utilization of glutamine family amino acid	2.34E-04	3	CCDC92 (includes EG:80212), GGT1, NOS2
7	Cancer	development of bone tumor	5.68E-04	3	BAX, CDKN2A, IL6
8	Drug Metabolism	o-dealkylation of fluoxetine	5.68E-04	3	CYP1A2, CYP2C9, CYP2C19
9	Small Molecule Biochemistry	o-dealkylation of fluoxetine	5.68E-04	3	CYP1A2, CYP2C9, CYP2C19
10	Small Molecule Biochemistry	oxidation of terbinafine	5.68E-04	3	CYP1A2, CYP2C9, CYP2C19
11	Cancer	delay in developmental process of tumor	6.24E-04	4	CSF1, ESR1, IL12A, TPM1
12	Renal and Urological Disease	polydipsia	6.24E-04	4	AVPR2, KCNJ1, NOS2, SCTR
13	Connective Tissue Disorders	juvenile rheumatoid arthritis	6.50E-04	12	ALOX5, CCL1, CCL3, CCL4, CCL3L1, DNM1, HLA-G, IL6, P2RY13, RGL2, SCAP, TNFRSF10C
14	Immunological Disease	juvenile rheumatoid arthritis	6.50E-04	12	ALOX5, CCL1, CCL3, CCL4, CCL3L1, DNM1, HLA-G, IL6, P2RY13, RGL2, SCAP, TNFRSF10C
15	Inflammatory Disease	juvenile rheumatoid arthritis	6.50E-04	12	ALOX5, CCL1, CCL3, CCL4, CCL3L1, DNM1, HLA-G, IL6, P2RY13, RGL2, SCAP, TNFRSF10C
16	Skeletal and Muscular Disorders	juvenile rheumatoid arthritis	6.50E-04	12	ALOX5, CCL1, CCL3, CCL4, CCL3L1, DNM1, HLA-G, IL6, P2RY13, RGL2, SCAP, TNFRSF10C
17	Cancer	development of lymphoma	6.76E-04	5	BAX, CDKN2A, IL6, NOS2, TNFRSF13B
18	Immunological Disease	development of lymphoma	6.76E-04	5	BAX, CDKN2A, IL6, NOS2, TNFRSF13B
19	Cancer	hyperplasia	9.17E-04	24	AHR, BAX, BIRC5, CASP8, CASP9, CDKN2A, CSF1, DDB2, ESR1, EZH2, FST, GRP, IL6, ILK, JAG2, MTOR, NOG, NOS2, PPARG, PTAFR, SCN10A, SET, TNFRSF13B, TXNIP
20	Small Molecule Biochemistry	cleavage of fatty acid	9.51E-04	6	ACAA2, GGT1, IL6, NAAA, PLA2G16, PLA2G4C
21	Lipid Metabolism	cleavage of fatty acid	9.51E-04	6	ACAA2, GGT1, IL6, NAAA, PLA2G16, PLA2G4C
22	Small Molecule Biochemistry	metabolism of leukotriene	1.10E-03	3	ALOX5, CYP4F2, CYP4F3
23	Lipid Metabolism	metabolism of leukotriene	1.10E-03	3	ALOX5, CYP4F2, CYP4F3
24	Cancer	autosomal dominant polycystic kidney disease	1.11E-03	5	ANGPT2, AVPR2, MTOR, NOS2, PKD1
25	Renal and Urological Disease	autosomal dominant polycystic kidney disease	1.11E-03	5	ANGPT2, AVPR2, MTOR, NOS2, PKD1
26	Genetic Disorder	autosomal dominant polycystic kidney disease	1.11E-03	5	ANGPT2, AVPR2, MTOR, NOS2, PKD1
27	Cell Death	anoikis	1.24E-03	10	CASP8, CASP9, CDKN2A, DAP3, FADD, ILK, LGALS3, MTOR, RRAS, TPM1
28	Genetic Disorder	genetic disorder	1.25E-03	356	ABCA6, ABP1, ACAA2, ACADVL, ADAMTS6, ADAMTS13, ADAMTS16, ADCY3, ADORA2B, AGBL1, AGPAT4, AGPAT9, AGRN, AHR, ALDH4A1, ALOX5, ANGPT2, ANGPTL6, ANKRD35, ANO10, ANUBL1, APLNR, APOL2, ARHGEF38, ATF2, ATP5G3, ATP6V1H, ATP8A1 (includes EG:10396), ATP9A, ATPBD4, AVPR2, BATF, BAX, BCAN, BIRC5, BLOC1S3, BUB3, BYSL, C10ORF72, C10ORF107, C12ORF50, C15ORF27, C17ORF28, C20ORF111, C3ORF37, C5ORF56, C8ORF85, C9OR…
29	Cancer	tumorigenesis	1.26E-03	189	ABP1, ACSL5, ADORA2B, AGPAT9, AGRN, AHR, AKR7A2, ALOX5, ANGPT2, ANGPT4, ANKRD35, ANXA10, AQP11, ARID3A, ATF2, ATG7, AVPR2, BAT2L2, BAX, BCAN, BIRC5, BUB3, BYSL, C9ORF3, C9ORF86, CARD9, CASP8, CASP9, CCL3, CCL4, CCNB2, CD151, CDC73, CDK5, CDK9, CDKN2A, CENPA, CLIC5, CLTCL1, COL7A1, CPT1B, CRKL, CSF1, CSNK1A1, CSPP1, CSRP2, CTAG1B, CTSK, CYP1A2, CYP2C19, DBI, DDB2, DMBT1, DMTF1, DNMT3L, DOCK11, DPY…
30	Cell Cycle	cell division	1.27E-03	13	BAX, BIK, BIRC5, CDKN2A, CSF1, DAP3, FUBP1, GRP, IL6, KLF4, NANOG, PPARG, RGL2
31	Cancer	delay in development of tumor	1.54E-03	2	CSF1, ESR1
32	Cancer	development of hemangiosarcoma	1.54E-03	2	BAX, CDKN2A
33	Cancer	development of histiocytic sarcoma	1.54E-03	2	BAX, CDKN2A
34	Cancer	development of osteosarcoma	1.54E-03	2	BAX, CDKN2A
35	Cancer	development of triton tumor	1.54E-03	2	BAX, CDKN2A
36	Cancer	triton tumor	1.54E-03	2	BAX, CDKN2A
37	Drug Metabolism	metabolism of ibuprofen	1.54E-03	2	CYP2C9, CYP2C19
38	Drug Metabolism	metabolism of indomethacin	1.54E-03	2	CYP2C9, CYP2C19
39	Small Molecule Biochemistry	demethylation of melatonin	1.54E-03	2	CYP1A2, CYP2C19
40	Small Molecule Biochemistry	oxidation of voriconazole	1.54E-03	2	CYP2C9, CYP2C19
41	Small Molecule Biochemistry	metabolism of ibuprofen	1.54E-03	2	CYP2C9, CYP2C19
42	Small Molecule Biochemistry	metabolism of indomethacin	1.54E-03	2	CYP2C9, CYP2C19
43	Small Molecule Biochemistry	metabolism of phenytoin	1.54E-03	2	CYP2C9, CYP2C19
44	Small Molecule Biochemistry	hydroxylation of phenytoin	1.54E-03	2	CYP2C9, CYP2C19
45	Small Molecule Biochemistry	omega-hydroxylation of very long chain fatty acid	1.54E-03	2	CYP4F2, CYP4F3
46	Skeletal and Muscular Disorders	development of osteosarcoma	1.54E-03	2	BAX, CDKN2A
47	Lipid Metabolism	omega-hydroxylation of very long chain fatty acid	1.54E-03	2	CYP4F2, CYP4F3
48	Cardiovascular Disease	hypertrophy of tunica media	1.54E-03	2	ANGPT2, BIRC5
49	Cell Morphology	oxidation of neutrophils	1.54E-03	2	CCL3, CCL4
50	Cell Morphology	pigmentation of normal cells	1.54E-03	2	CDKN2A, CYP1A2
51	Cell-To-Cell Signaling and Interaction	suppression of hematopoietic progenitor cells	1.54E-03	2	CCL3, CCL4
52	Cellular Assembly and Organization	association of kinetochores	1.54E-03	2	BIRC5, NEK2
53	Cellular Assembly and Organization	formation of macropinosomes	1.54E-03	2	CSF1, RAB34
54	Cellular Assembly and Organization	quantity of macropinosomes	1.54E-03	2	CSF1, RAB34
55	Cellular Function and Maintenance	oxidation of neutrophils	1.54E-03	2	CCL3, CCL4
56	Cellular Growth and Proliferation	suppression of hematopoietic progenitor cells	1.54E-03	2	CCL3, CCL4
57	Developmental Disorder	hypertrophy of tunica media	1.54E-03	2	ANGPT2, BIRC5
58	Hair and Skin Development and Function	pigmentation of normal cells	1.54E-03	2	CDKN2A, CYP1A2
59	Hematological System Development and Function	oxidation of neutrophils	1.54E-03	2	CCL3, CCL4
60	Hematological System Development and Function	suppression of hematopoietic progenitor cells	1.54E-03	2	CCL3, CCL4
61	Inflammatory Response	oxidation of neutrophils	1.54E-03	2	CCL3, CCL4
62	Nucleic Acid Metabolism	oxidation of voriconazole	1.54E-03	2	CYP2C9, CYP2C19
63	Organ Morphology	quantity of podocyte slit diaphragm	1.54E-03	2	ILK, LMX1B
64	Organismal Injury and Abnormalities	damage of ovary	1.54E-03	2	AHR, BAX
65	Renal and Urological System Development and Function	quantity of podocyte slit diaphragm	1.54E-03	2	ILK, LMX1B
66	Reproductive System Disease	damage of ovary	1.54E-03	2	AHR, BAX
67	Tissue Morphology	quantity of fenestra	1.54E-03	2	ANGPT2, LMX1B
68	Cell Death	apoptosis of colon cancer cell lines	1.71E-03	17	ATG7, BAX, BIK, BIRC5, C9ORF86, CASP8, CASP9, CDKN2A, CSNK1A1, DTYMK, FADD, G0S2, LGALS3, MLH1, NOC2L, PDLIM4, PPARG
69	Cellular Growth and Proliferation	colony formation of erythroid cell lines	1.72E-03	4	CCL3, CCL3L3, HOXA9, IL6
70	Hematological System Development and Function	colony formation of erythroid cell lines	1.72E-03	4	CCL3, CCL3L3, HOXA9, IL6
71	Skeletal and Muscular System Development and Function	maintenance of muscle	1.72E-03	4	GAA, IL6, LARGE, PFKM
72	Small Molecule Biochemistry	metabolism of mirtazapine	1.88E-03	3	CYP1A2, CYP2C9, CYP2C19
73	Small Molecule Biochemistry	metabolism of terbinafine	1.88E-03	3	CYP1A2, CYP2C9, CYP2C19
74	Genetic Disorder	obesity of rats	1.88E-03	3	LDLR, NPY, PPARG
75	Cell Cycle	entry into S phase of epithelial cells	1.88E-03	3	CDKN2A, MTOR, PPARG
76	Cellular Growth and Proliferation	formation of osteoclast precursor cells	1.88E-03	3	BIRC5, CCL3, IL6
77	Skeletal and Muscular System Development and Function	formation of osteoclast precursor cells	1.88E-03	3	BIRC5, CCL3, IL6
78	Connective Tissue Development and Function	formation of osteoclast precursor cells	1.88E-03	3	BIRC5, CCL3, IL6
79	Nutritional Disease	obesity of rats	1.88E-03	3	LDLR, NPY, PPARG
80	Cancer	neoplasia	2.02E-03	175	ABP1, ACSL5, ADORA2B, AGPAT9, AHR, AKR7A2, ALOX5, ANGPT2, ANGPT4, ANKRD35, ANXA10, ATF2, ATG7, AVPR2, BAT2L2, BAX, BCAN, BIRC5, BUB3, BYSL, C9ORF3, C9ORF86, CARD9, CASP8, CASP9, CCL3, CCL4, CCNB2, CD151, CDC73, CDK5, CDK9, CDKN2A, CENPA, CLIC5, CLTCL1, COL7A1, CPT1B, CSF1, CSPP1, CSRP2, CTAG1B, CTSK, CYP1A2, CYP2C19, DBI, DDB2, DMBT1, DMTF1, DNMT3L, DOCK11, DPYS, E2F8, EBF4, EBI3, ECE2, ESR1, EWS…
81	Cell Cycle	interphase of tumor cell lines	2.11E-03	23	AHR, ATF2, BAX, CDKN2A, CHKA, DTD1, E2F8, GDF15, GNL3, GPS2, HMOX1, IL6, KLF4, KLK3, LGALS3, MLH1, MTOR, MXD3, PPARG, PPP2R2A, SPTAN1, SRPK2, VPS18
82	Connective Tissue Disorders	polyarticular juvenile rheumatoid arthritis	2.14E-03	10	CCL3, CCL4, CCL3L1, DNM1, HLA-G, IL6, P2RY13, RGL2, SCAP, TNFRSF10C
83	Immunological Disease	polyarticular juvenile rheumatoid arthritis	2.14E-03	10	CCL3, CCL4, CCL3L1, DNM1, HLA-G, IL6, P2RY13, RGL2, SCAP, TNFRSF10C
84	Inflammatory Disease	polyarticular juvenile rheumatoid arthritis	2.14E-03	10	CCL3, CCL4, CCL3L1, DNM1, HLA-G, IL6, P2RY13, RGL2, SCAP, TNFRSF10C
85	Skeletal and Muscular Disorders	polyarticular juvenile rheumatoid arthritis	2.14E-03	10	CCL3, CCL4, CCL3L1, DNM1, HLA-G, IL6, P2RY13, RGL2, SCAP, TNFRSF10C
86	Cell Cycle	cell division of eukaryotic cells	2.14E-03	10	BIK, CDKN2A, CSF1, FUBP1, GRP, IL6, KLF4, NANOG, PPARG, RGL2
87	Cell Death	anoikis of eukaryotic cells	2.17E-03	9	CASP8, CASP9, DAP3, FADD, ILK, LGALS3, MTOR, RRAS, TPM1
88	Cancer	developmental process of sarcoma	2.28E-03	4	BAX, CDKN2A, NOS2, PPARG
89	Renal and Urological Disease	polyuria	2.28E-03	4	AVPR2, KCNJ1, NOS2, SCTR
90	Cell Cycle	arrest in G1 phase of tumor cell lines	2.33E-03	12	CDKN2A, GDF15, GNL3, GPS2, IL6, KLF4, KLK3, LGALS3, MLH1, MTOR, SPTAN1, SRPK2
91	Cell Cycle	entry into S phase of tumor cell lines	2.55E-03	6	CDKN2A, E2F8, HMOX1, IL6, PPARG, VPS18
92	Small Molecule Biochemistry	conversion of retinaldehyde	2.91E-03	3	CYP1A2, CYP2C9, CYP2C19
93	Small Molecule Biochemistry	conversion of vitamin A	2.91E-03	3	CYP1A2, CYP2C9, CYP2C19
94	Lipid Metabolism	conversion of retinaldehyde	2.91E-03	3	CYP1A2, CYP2C9, CYP2C19
95	Lipid Metabolism	conversion of vitamin A	2.91E-03	3	CYP1A2, CYP2C9, CYP2C19
96	Cell Death	cell death of cholangiocarcinoma cell lines	2.91E-03	3	IL6, NEK2, NOS2
97	Tumor Morphology	production of tumor	2.91E-03	3	AHR, BAX, CDKN2A
98	Vitamin and Mineral Metabolism	conversion of retinaldehyde	2.91E-03	3	CYP1A2, CYP2C9, CYP2C19
99	Vitamin and Mineral Metabolism	conversion of vitamin A	2.91E-03	3	CYP1A2, CYP2C9, CYP2C19
100	Tissue Morphology	dilation of tissue	2.94E-03	4	HMOX1, LGALS3, NOS2, PPARG
101	Organ Development	development of prostate gland	2.94E-03	4	AHR, ESR1, HOXA13, NOG
102	Organismal Development	development of prostate gland	2.94E-03	4	AHR, ESR1, HOXA13, NOG
103	Reproductive System Development and Function	development of prostate gland	2.94E-03	4	AHR, ESR1, HOXA13, NOG
104	Hematological System Development and Function	quantity of pre-B lymphocytes	2.95E-03	6	HOXA9, IL2RG, KLF4, PTPN6, TNFRSF13B, TNFRSF13C
105	Tissue Morphology	quantity of pre-B lymphocytes	2.95E-03	6	HOXA9, IL2RG, KLF4, PTPN6, TNFRSF13B, TNFRSF13C
106	Free Radical Scavenging	accumulation of reactive oxygen species	2.95E-03	6	ATG7, BAX, CASP8, DDB2, ESR1, PPARG
107	Hematopoiesis	quantity of pre-B lymphocytes	2.95E-03	6	HOXA9, IL2RG, KLF4, PTPN6, TNFRSF13B, TNFRSF13C
108	Humoral Immune Response	quantity of pre-B lymphocytes	2.95E-03	6	HOXA9, IL2RG, KLF4, PTPN6, TNFRSF13B, TNFRSF13C
109	Molecular Transport	accumulation of reactive oxygen species	2.95E-03	6	ATG7, BAX, CASP8, DDB2, ESR1, PPARG
110	Cancer	disease of tumor cell lines	3.18E-03	41	ANGPT2, ATF2, ATG7, ATOX1, CASP8, CCL3, CD151, CDKN2A, CRTC3, CSPP1, DNM1, E2F8, ERP27, FAM200B, FLII, GABPB2, HGS, HMOX1, HNRNPU, IFNA1, IL6, ITPKA, JHDM1D, KAT2A, LDLR, MED19, MED31, NDUFA10 (includes EG:4705), NDUFS7, OPN4, POLR2H, PPP2R2A, PRDM14, SPTAN1, ST14, SUCLG2, THAP11, TMPRSS4, TNPO3, TXNIP, VANGL1
111	Cell Cycle	G1 phase of tumor cell lines	3.26E-03	15	AHR, BAX, CDKN2A, DTD1, GDF15, GNL3, GPS2, IL6, KLF4, KLK3, LGALS3, MLH1, MTOR, SPTAN1, SRPK2
112	Hair and Skin Development and Function	pigmentation	3.45E-03	8	ATOX1, BLOC1S3, CDKN2A, CYP1A2, MB, MLPH, NOG, RAB27A
113	Amino Acid Metabolism	metabolism of amino acids	3.52E-03	12	ALDH4A1, ATG7, CCDC92 (includes EG:80212), GGT1, GLDC, IL6, KYNU, MTR, NFS1, NOS2, OTC, PHGDH
114	Small Molecule Biochemistry	metabolism of amino acids	3.52E-03	12	ALDH4A1, ATG7, CCDC92 (includes EG:80212), GGT1, GLDC, IL6, KYNU, MTR, NFS1, NOS2, OTC, PHGDH
115	Cancer	cancer	3.64E-03	171	ABP1, ACSL5, ADORA2B, AGPAT9, AHR, AKR7A2, ALOX5, ANGPT2, ANGPT4, ANKRD35, ANXA10, ATF2, ATG7, BAT2L2, BAX, BCAN, BIRC5, BYSL, C9ORF3, C9ORF86, CARD9, CASP8, CASP9, CCL3, CCL4, CCNB2, CD151, CDC73, CDK5, CDK9, CDKN2A, CENPA, CLIC5, CLTCL1, COL7A1, CPT1B, CSF1, CSPP1, CSRP2, CTAG1B, CTSK, CYP2C19, DBI, DDB2, DMBT1, DMTF1, DNMT3L, DOCK11, DPYS, E2F8, EBF4, EBI3, ECE2, ESR1, EWSR1, EZH2, FADD, FCHSD…
116	Hematological System Development and Function	infiltration by monocytes	3.73E-03	4	ANGPT2, CCL3, CCL4, IL6
117	Inflammatory Response	infiltration by monocytes	3.73E-03	4	ANGPT2, CCL3, CCL4, IL6
118	Cellular Movement	infiltration by monocytes	3.73E-03	4	ANGPT2, CCL3, CCL4, IL6
119	Immune Cell Trafficking	infiltration by monocytes	3.73E-03	4	ANGPT2, CCL3, CCL4, IL6
120	Cell Cycle	arrest in cell division process of bone cancer cell lines	3.87E-03	6	AHR, CDKN2A, FUBP1, GNL3, GPS2, MTOR
121	Cancer	polycystic kidney disease	4.02E-03	7	ANGPT2, AVPR2, BAX, HMOX1, MTOR, NOS2, PKD1
122	Renal and Urological Disease	polycystic kidney disease	4.02E-03	7	ANGPT2, AVPR2, BAX, HMOX1, MTOR, NOS2, PKD1
123	Genetic Disorder	polycystic kidney disease	4.02E-03	7	ANGPT2, AVPR2, BAX, HMOX1, MTOR, NOS2, PKD1
124	Cell Cycle	entry into cell stage of tumor cell lines	4.02E-03	7	CDKN2A, E2F8, HMOX1, IL6, NCAPD2, PPARG, VPS18
125	Cellular Growth and Proliferation	growth of cells	4.08E-03	103	ACSL5, ADCY3, ADORA2B, AHR, ALOX5, APBA3, ATF2, ATG7, BAT2L2, BATF, BAX, BIRC5, C9ORF86, CASP8, CASP9, CCL3, CCL4, CCL3L3, CCT3, CD151, CD180, CDK5, CDK9, CDKN2A, CES2 (includes EG:8824), CHKA, CSF1, CSNK1A1, DAP3, DDB2, DDX56, DMTF1, DNAJC2, EBI3, ESR1, EWSR1, EZH2, FST, GDF15, GGA1, GGT1, GRP, HGS, HMOX1, HNRNPU, HOXA9, IL6, IL19, IL12A, IL2RG, ILK, IRX3, KISS1R, KLF4, KLK3, LGALS3, LMX1A, LRDD…
126	Tissue Morphology	quantity of neuronal progenitor cells	4.24E-03	3	ANGPT2, CASP9, FST
127	Nervous System Development and Function	quantity of neuronal progenitor cells	4.24E-03	3	ANGPT2, CASP9, FST
128	Tumor Morphology	formation of carcinoma	4.48E-03	7	AHR, BIRC5, CDKN2A, DDB2, ESR1, MUC2, PPARG
129	Cancer	development of germ cell tumor	4.50E-03	2	BAX, CDKN2A
130	Cancer	atypical adenomatous lung hyperplasia	4.50E-03	2	BIRC5, CASP8
131	Cancer	hemangiosarcoma	4.50E-03	2	BAX, CDKN2A
132	Small Molecule Biochemistry	demethylation of terbinafine	4.50E-03	2	CYP1A2, CYP2C9
133	Small Molecule Biochemistry	metabolism of lansoprazole	4.50E-03	2	CYP2C9, CYP2C19
134	Small Molecule Biochemistry	metabolism of propranolol	4.50E-03	2	CYP1A2, CYP2C19
135	Small Molecule Biochemistry	metabolism of voriconazole	4.50E-03	2	CYP2C9, CYP2C19
136	Small Molecule Biochemistry	exchange of H+	4.50E-03	2	SLC38A3, SLC9A1
137	Small Molecule Biochemistry	formation of 5-hydroxytryptamine	4.50E-03	2	CYP2C9, CYP2C19
138	Immunological Disease	Griscelli syndrome	4.50E-03	2	MLPH, RAB27A
139	Skeletal and Muscular Disorders	autosomal recessive juvenile parkinsonism	4.50E-03	2	PARK7, UCHL1
140	Genetic Disorder	Griscelli syndrome	4.50E-03	2	MLPH, RAB27A
141	Genetic Disorder	autosomal recessive juvenile parkinsonism	4.50E-03	2	PARK7, UCHL1
142	Cell Death	apoptosis of plasma cells	4.50E-03	2	BAX, IL6
143	Cell Death	cell viability of fibrosarcoma cell lines	4.50E-03	2	CDKN2A, ILK
144	Cellular Assembly and Organization	transport of melanosomes	4.50E-03	2	MLPH, RAB27A
145	Developmental Disorder	cyclopia of mice	4.50E-03	2	CHRD, NOG
146	Hair and Skin Development and Function	growth of hair follicle	4.50E-03	2	CDKN2A, NOG
147	Hair and Skin Development and Function	transport of melanosomes	4.50E-03	2	MLPH, RAB27A
148	Hematological System Development and Function	accumulation of red blood cells	4.50E-03	2	CASP8, FADD
149	Nucleic Acid Metabolism	metabolism of voriconazole	4.50E-03	2	CYP2C9, CYP2C19
150	Organ Morphology	branching of lacrimal gland	4.50E-03	2	FST, NOG
151	Organ Morphology	size of forebrain	4.50E-03	2	CHRD, NOG
152	Reproductive System Disease	development of germ cell tumor	4.50E-03	2	BAX, CDKN2A
153	Organ Development	branching of lacrimal gland	4.50E-03	2	FST, NOG
154	Organ Development	growth of hair follicle	4.50E-03	2	CDKN2A, NOG
155	Hematopoiesis	accumulation of red blood cells	4.50E-03	2	CASP8, FADD
156	Molecular Transport	exchange of H+	4.50E-03	2	SLC38A3, SLC9A1
157	Molecular Transport	exchange of hydrogen	4.50E-03	2	SLC38A3, SLC9A1
158	Nervous System Development and Function	size of forebrain	4.50E-03	2	CHRD, NOG
159	Gene Expression	expression of hnRNA	4.50E-03	2	IL6, NOG
160	Neurological Disease	autosomal recessive juvenile parkinsonism	4.50E-03	2	PARK7, UCHL1
161	Tissue Development	accumulation of red blood cells	4.50E-03	2	CASP8, FADD
162	Visual System Development and Function	branching of lacrimal gland	4.50E-03	2	FST, NOG
163	Cancer	glioblastoma multiforme	4.59E-03	8	ANGPT4, CDKN2A, DMBT1, EZH2, MLH1, MTOR, OBSCN (includes EG:84033), TUSC3
164	Neurological Disease	glioblastoma multiforme	4.59E-03	8	ANGPT4, CDKN2A, DMBT1, EZH2, MLH1, MTOR, OBSCN (includes EG:84033), TUSC3
165	Cellular Assembly and Organization	biogenesis of cellular membrane	4.65E-03	4	AGRN, ATG7, CRB1, SGCG
166	Cellular Growth and Proliferation	proliferation of B lymphocytes	4.72E-03	17	CASP8, CD180, CDKN2A, GABPB2, IFNA1, IKZF3, IL6, IL13RA1, IL2RG, KLF4, PCYT1A, PPARG, PTPN6, SH2D3C, TNFRSF13B, TNFRSF13C, TYK2
167	Hematological System Development and Function	proliferation of B lymphocytes	4.72E-03	17	CASP8, CD180, CDKN2A, GABPB2, IFNA1, IKZF3, IL6, IL13RA1, IL2RG, KLF4, PCYT1A, PPARG, PTPN6, SH2D3C, TNFRSF13B, TNFRSF13C, TYK2
168	Humoral Immune Response	proliferation of B lymphocytes	4.72E-03	17	CASP8, CD180, CDKN2A, GABPB2, IFNA1, IKZF3, IL6, IL13RA1, IL2RG, KLF4, PCYT1A, PPARG, PTPN6, SH2D3C, TNFRSF13B, TNFRSF13C, TYK2
169	Small Molecule Biochemistry	accumulation of cyclic AMP	4.76E-03	14	ADORA2B, ANGPT2, AVPR2, CCL3, FST, GRM2, NPY, P2RY13, PDE4A, PTGIR, RGS2, RLN3, SCTR, UCN
170	Nucleic Acid Metabolism	accumulation of cyclic AMP	4.76E-03	14	ADORA2B, ANGPT2, AVPR2, CCL3, FST, GRM2, NPY, P2RY13, PDE4A, PTGIR, RGS2, RLN3, SCTR, UCN
171	Molecular Transport	accumulation of cyclic AMP	4.76E-03	14	ADORA2B, ANGPT2, AVPR2, CCL3, FST, GRM2, NPY, P2RY13, PDE4A, PTGIR, RGS2, RLN3, SCTR, UCN
172	Cell Signaling	accumulation of cyclic AMP	4.76E-03	14	ADORA2B, ANGPT2, AVPR2, CCL3, FST, GRM2, NPY, P2RY13, PDE4A, PTGIR, RGS2, RLN3, SCTR, UCN
173	Amino Acid Metabolism	metabolism of alpha-amino acid	4.97E-03	7	ALDH4A1, CCDC92 (includes EG:80212), GLDC, IL6, KYNU, NOS2, PHGDH
174	Small Molecule Biochemistry	metabolism of alpha-amino acid	4.97E-03	7	ALDH4A1, CCDC92 (includes EG:80212), GLDC, IL6, KYNU, NOS2, PHGDH
175	Cell Cycle	entry into cell division process of tumor cell lines	5.51E-03	7	CDKN2A, E2F8, HMOX1, IL6, NCAPD2, PPARG, VPS18
176	Developmental Disorder	developmental disorder of heart ventricle	5.51E-03	7	ANGPT2, BIRC5, IL6, NOS2, PBRM1, PTGIR, TPM1
177	Post-Translational Modification	activation of Protein kinase	5.51E-03	7	CDK5, CDKN2A, CSF1, IL6, ILK, PRKAG2, PRKRIP1
178	Hematological System Development and Function	cell movement of peripheral blood monocytes	5.71E-03	4	ANGPT2, CCL3, CCL4, PPARG
179	Inflammatory Response	cell movement of peripheral blood monocytes	5.71E-03	4	ANGPT2, CCL3, CCL4, PPARG
180	Organ Morphology	quantity of antral follicle	5.71E-03	4	AHR, BAX, CSF1, GGT1
181	Reproductive System Development and Function	quantity of antral follicle	5.71E-03	4	AHR, BAX, CSF1, GGT1
182	Cellular Movement	cell movement of peripheral blood monocytes	5.71E-03	4	ANGPT2, CCL3, CCL4, PPARG
183	Immune Cell Trafficking	cell movement of peripheral blood monocytes	5.71E-03	4	ANGPT2, CCL3, CCL4, PPARG
184	Cancer	development of sarcoma	5.89E-03	3	BAX, CDKN2A, NOS2
185	Cancer	developmental process of soft tissue sarcoma	5.89E-03	3	BAX, CDKN2A, PPARG
186	Renal and Urological Disease	polydipsia of mice	5.89E-03	3	AVPR2, KCNJ1, NOS2
187	Cell Cycle	mitochondrial fission	5.89E-03	3	BAX, BIK, DAP3
188	Cell-To-Cell Signaling and Interaction	recruitment of osteoclasts	5.89E-03	3	CSF1, LGALS3, PGF
189	Organ Morphology	thickness of ventricular septum	5.89E-03	3	IL6, NOG, PPARG
190	Tissue Morphology	quantity of spermatocytes	5.89E-03	3	BAX, BIK, NOS2
191	Skeletal and Muscular System Development and Function	recruitment of osteoclasts	5.89E-03	3	CSF1, LGALS3, PGF
192	Connective Tissue Development and Function	formation of granulation tissue	5.89E-03	3	FST, IL6, SELL
193	Connective Tissue Development and Function	recruitment of osteoclasts	5.89E-03	3	CSF1, LGALS3, PGF
194	Reproductive System Development and Function	quantity of spermatocytes	5.89E-03	3	BAX, BIK, NOS2
195	Tissue Development	formation of granulation tissue	5.89E-03	3	FST, IL6, SELL
196	Post-Translational Modification	nitrotyrosination of protein	5.89E-03	3	HMOX1, IL6, NOS2
197	Cardiovascular System Development and Function	thickness of ventricular septum	5.89E-03	3	IL6, NOG, PPARG
198	Cellular Development	senescence of fibroblast cell lines	6.09E-03	7	BUB3, CDKN2A, CENPA, DDB2, DMTF1, EWSR1, UQCRFS1
199	Cell Cycle	senescence of fibroblast cell lines	6.09E-03	7	BUB3, CDKN2A, CENPA, DDB2, DMTF1, EWSR1, UQCRFS1
200	Connective Tissue Development and Function	senescence of fibroblast cell lines	6.09E-03	7	BUB3, CDKN2A, CENPA, DDB2, DMTF1, EWSR1, UQCRFS1
201	Cancer	cancer of organ	6.34E-03	6	AHR, CSF1, DDB2, MZF1, PPARG, VEGFC
202	Small Molecule Biochemistry	modification of fatty acid	6.48E-03	17	ACADVL, ACSL5, ALOX5, CPT1B, CYP1A2, CYP2C9, CYP4F2, CYP4F3, GK, IL6, MLYCD, MTOR, PECI, PEX7, PPARG, PRKAG2, PTGR1
203	Lipid Metabolism	modification of fatty acid	6.48E-03	17	ACADVL, ACSL5, ALOX5, CPT1B, CYP1A2, CYP2C9, CYP4F2, CYP4F3, GK, IL6, MLYCD, MTOR, PECI, PEX7, PPARG, PRKAG2, PTGR1
204	Cancer	polycystic ovary syndrome	6.71E-03	7	BUB3, CYP1A2, ESR1, FST, IL6, NEK2, PPARG
205	Genetic Disorder	polycystic ovary syndrome	6.71E-03	7	BUB3, CYP1A2, ESR1, FST, IL6, NEK2, PPARG
206	Reproductive System Disease	polycystic ovary syndrome	6.71E-03	7	BUB3, CYP1A2, ESR1, FST, IL6, NEK2, PPARG
207	Endocrine System Disorders	polycystic ovary syndrome	6.71E-03	7	BUB3, CYP1A2, ESR1, FST, IL6, NEK2, PPARG
208	Hematological System Development and Function	quantity of mononuclear leukocytes	6.74E-03	29	AHR, BATF, BIRC5, CASP8, CDKN2A, CISH, CSF1, EBI3, FADD, HOXA9, IKZF3, IL6, IL12A, IL2RG, KLF4, LDLR, NFIL3, NOG, NPY, PRTN3, PTCRA, PTGIR, PTPN6, SELL, SH2D3C, SMAD2, TNFRSF13B, TNFRSF13C, TXNIP
209	Tissue Morphology	quantity of mononuclear leukocytes	6.74E-03	29	AHR, BATF, BIRC5, CASP8, CDKN2A, CISH, CSF1, EBI3, FADD, HOXA9, IKZF3, IL6, IL12A, IL2RG, KLF4, LDLR, NFIL3, NOG, NPY, PRTN3, PTCRA, PTGIR, PTPN6, SELL, SH2D3C, SMAD2, TNFRSF13B, TNFRSF13C, TXNIP
210	Renal and Urological Disease	renal and urological disorder	6.81E-03	35	AHR, ANGPT2, AQP11, AVPR2, BAX, CCL4, CCL3L3, CD151, CSF1, CYP1A2, DNM1, ESR1, FCAR, FXYD5, HMOX1, HOXA13, IL6, ILK, KCNJ1, LDLR, LGALS3, MTOR, NOS2, PDE3A, PDE4A, PKD1, PPARG, PRTN3, PTGIR, SCTR, SERPINA3, SLC4A1, SMTN, TNFRSF13B, TUBB2C
211	Small Molecule Biochemistry	hydrolysis of fatty acid	6.91E-03	4	IL6, NAAA, PLA2G16, PLA2G4C
212	Lipid Metabolism	hydrolysis of fatty acid	6.91E-03	4	IL6, NAAA, PLA2G16, PLA2G4C
213	Tumor Morphology	formation of pathological cyst	6.91E-03	4	AQP11, ESR1, LGALS3, PKD1
214	Hematological System Development and Function	quantity of lymphocytes	6.93E-03	28	AHR, BATF, BIRC5, CASP8, CDKN2A, CISH, CSF1, EBI3, FADD, HOXA9, IKZF3, IL6, IL12A, IL2RG, KLF4, LDLR, NFIL3, NOG, NPY, PTCRA, PTGIR, PTPN6, SELL, SH2D3C, SMAD2, TNFRSF13B, TNFRSF13C, TXNIP
215	Tissue Morphology	quantity of lymphocytes	6.93E-03	28	AHR, BATF, BIRC5, CASP8, CDKN2A, CISH, CSF1, EBI3, FADD, HOXA9, IKZF3, IL6, IL12A, IL2RG, KLF4, LDLR, NFIL3, NOG, NPY, PTCRA, PTGIR, PTPN6, SELL, SH2D3C, SMAD2, TNFRSF13B, TNFRSF13C, TXNIP
216	Cell Cycle	cell stage of tumor cell lines	7.05E-03	26	AHR, ATF2, BAX, BIRC5, CDKN2A, CHKA, DTD1, E2F8, EWSR1, GDF15, GNL3, GPS2, HMOX1, IL6, KLF4, KLK3, LGALS3, MLH1, MTOR, MXD3, NCAPD2, PPARG, PPP2R2A, SPTAN1, SRPK2, VPS18
217	Cellular Development	differentiation of embryonic stem cells	7.10E-03	8	APLNR, EZH2, IL6, LMX1A, MZF1, NANOG, NOG, PPARG
218	Embryonic Development	differentiation of embryonic stem cells	7.10E-03	8	APLNR, EZH2, IL6, LMX1A, MZF1, NANOG, NOG, PPARG
219	Gene Expression	activation of Sp1 binding site	7.11E-03	6	AHR, ESR1, IL6, KLF4, MBD1, ZNF444
220	Cell Cycle	entry into cell stage	7.35E-03	13	CCL3, CDKN2A, DMTF1, E2F8, GNL3, HMOX1, IL6, KLF4, MTOR, NCAPD2, PLK2, PPARG, VPS18
221	Cancer	tumorigenesis of rodents	7.58E-03	18	AHR, ATG7, BUB3, CDKN2A, CRKL, CYP1A2, DMTF1, EWSR1, HOXA9, IL6, IL12A, MLH1, PKD1, PLA2G16, PPARG, PTCRA, SCN10A, SMAD2
222	Amino Acid Metabolism	dephosphorylation of amino acids	7.60E-03	9	DUSP13, PPM1B, PPP2R2A, PTPLA, PTPN4, PTPN6, PTPN9, PTPRB, SSH1
223	Small Molecule Biochemistry	dephosphorylation of amino acids	7.60E-03	9	DUSP13, PPM1B, PPP2R2A, PTPLA, PTPN4, PTPN6, PTPN9, PTPRB, SSH1
224	Post-Translational Modification	dephosphorylation of amino acids	7.60E-03	9	DUSP13, PPM1B, PPP2R2A, PTPLA, PTPN4, PTPN6, PTPN9, PTPRB, SSH1
225	Cancer	metastasis of organ	7.69E-03	5	AHR, CSF1, DDB2, PPARG, VEGFC
226	Immunological Disease	lymphadenopathy	7.69E-03	5	CASP8, CSF1, LDLR, SELL, TNFRSF13B
227	Tumor Morphology	formation of malignant tumor	7.73E-03	10	AHR, BIRC5, CDKN2A, DDB2, DMTF1, ESR1, IL6, MLH1, MUC2, PPARG
228	Renal and Urological Disease	renal and urological disorder of mice	7.74E-03	15	AHR, AQP11, AVPR2, CSF1, CYP1A2, DNM1, ESR1, FCAR, HOXA13, ILK, KCNJ1, LGALS3, NOS2, PKD1, TNFRSF13B
229	Tissue Morphology	vasodilation of tissue	7.86E-03	3	HMOX1, NOS2, PPARG
230	Gene Expression	binding of E2F binding site	7.86E-03	3	EZH2, IL6, PPARG
231	Cardiovascular System Development and Function	vasodilation of tissue	7.86E-03	3	HMOX1, NOS2, PPARG
232	Cancer	neuroepithelial tumor	8.00E-03	14	ANGPT4, CDK5, CDK9, CDKN2A, DMBT1, ESR1, EZH2, IL6, IL13RA1, MLH1, MTOR, OBSCN (includes EG:84033), PPARG, TUSC3
233	Cell Death	apoptosis of phagocytes	8.00E-03	14	BIRC5, CASP8, CASP9, CDKN2A, CSF1, IFNA1, IL6, IL19, IL12A, LDLR, LGALS3, MTOR, PPARG, PRTN3
234	Cell-To-Cell Signaling and Interaction	recruitment of connective tissue cells	8.28E-03	4	CSF1, IL6, LGALS3, PGF
235	Developmental Disorder	hypertrophy of mice	8.28E-03	4	AHR, ANGPT2, SLC9A1, TNFRSF13B
236	Hematological System Development and Function	transmigration of T lymphocytes	8.28E-03	4	CCL3, CCL4, CCL3L3, LDLR
237	Organismal Injury and Abnormalities	hypertrophy of mice	8.28E-03	4	AHR, ANGPT2, SLC9A1, TNFRSF13B
238	Cellular Movement	transmigration of T lymphocytes	8.28E-03	4	CCL3, CCL4, CCL3L3, LDLR
239	Immune Cell Trafficking	transmigration of T lymphocytes	8.28E-03	4	CCL3, CCL4, CCL3L3, LDLR
240	Cell-mediated Immune Response	transmigration of T lymphocytes	8.28E-03	4	CCL3, CCL4, CCL3L3, LDLR
241	Energy Production	oxidation of organic chemical	8.28E-03	4	ACADVL, CYP1A2, CYP2C9, CYP2C19
242	Cellular Growth and Proliferation	growth of cell lines	8.38E-03	60	ACSL5, AHR, ALOX5, ATF2, ATG7, BATF, BAX, BIRC5, C9ORF86, CCL3, CD151, CDK5, CDKN2A, CES2 (includes EG:8824), CHKA, CSF1, CSNK1A1, DDB2, DMTF1, ESR1, EWSR1, EZH2, FST, GDF15, GGT1, GRP, HGS, HMOX1, IL6, IL19, IL12A, IL2RG, ILK, KISS1R, KLF4, KLK3, LGALS3, LSM1, MTOR, NEO1, NFS1, NOS2, PDLIM4, PKD1, POU2F3, PPARG, PRDM14, PRTN3, PTPN6, RGL3, SCTR, SMAD2, TMSB10, TP53TG5, TPM1, TRIM32, TSPYL2, TXNI…
243	Cell Cycle	entry into S phase of eukaryotic cells	8.59E-03	11	CCL3, CDKN2A, DMTF1, E2F8, HMOX1, IL6, KLF4, MTOR, PLK2, PPARG, VPS18
244	Cancer	delay in developmental process of carcinoma	8.77E-03	2	CSF1, IL12A
245	Cellular Development	myogenesis of myoblasts	8.77E-03	2	CDKN2A, NOS2
246	Drug Metabolism	formation of 5-fluorouracil	8.77E-03	2	CYP1A2, CYP2C9
247	Small Molecule Biochemistry	metabolism of dapsone	8.77E-03	2	CYP2C9, CYP2C19
248	Small Molecule Biochemistry	metabolism of selegiline	8.77E-03	2	CYP1A2, CYP2C19
249	Small Molecule Biochemistry	hydroxylation of melatonin	8.77E-03	2	CYP1A2, CYP2C19
250	Small Molecule Biochemistry	formation of 5-fluorouracil	8.77E-03	2	CYP1A2, CYP2C9
251	Small Molecule Biochemistry	clearance of selegiline	8.77E-03	2	CYP1A2, CYP2C19
252	Genetic Disorder	holoprosencephaly of mice	8.77E-03	2	CHRD, NOG
253	Cell Death	anoikis of endothelial cells	8.77E-03	2	CASP8, FADD
254	Cell Death	apoptosis of tumor-infiltrating lymphocytes	8.77E-03	2	CCL3, CCL4
255	Cell Death	loss of mesencephalic neurons	8.77E-03	2	CASP8, CASP9
256	Cell Morphology	deformation of cells	8.77E-03	2	HBE1, SPEM1
257	Cellular Assembly and Organization	dissociation of Golgi apparatus	8.77E-03	2	CCNB2, GGA1
258	Cellular Growth and Proliferation	proliferation of vascular endothelial cells	8.77E-03	2	IL6, PTGIR
259	Developmental Disorder	developmental disorder of uterus	8.77E-03	2	AHR, ESR1
260	Developmental Disorder	holoprosencephaly of mice	8.77E-03	2	CHRD, NOG
261	Hair and Skin Development and Function	pigmentation of organ	8.77E-03	2	CYP1A2, MB
262	Nucleic Acid Metabolism	formation of 5-fluorouracil	8.77E-03	2	CYP1A2, CYP2C9
263	Organismal Injury and Abnormalities	plasmacytosis	8.77E-03	2	ESR1, IL6
264	Reproductive System Disease	developmental disorder of uterus	8.77E-03	2	AHR, ESR1
265	Skeletal and Muscular System Development and Function	myogenesis of myoblasts	8.77E-03	2	CDKN2A, NOS2
266	Organ Development	pigmentation of organ	8.77E-03	2	CYP1A2, MB
267	Gene Expression	transactivation of response element	8.77E-03	2	AHR, AHRR
268	Tissue Development	accumulation of hepatoma cell lines	8.77E-03	2	AHR, IL6
269	Tissue Development	myogenesis of myoblasts	8.77E-03	2	CDKN2A, NOS2
270	Cardiovascular System Development and Function	proliferation of vascular endothelial cells	8.77E-03	2	IL6, PTGIR
271	Antimicrobial Response	aggregation of virus	8.77E-03	2	DMBT1, LDLR
272	Dermatological Diseases and Conditions	dermatosis	8.77E-03	2	CYP4F2, CYP4F3
273	Hematological Disease	plasmacytosis	8.77E-03	2	ESR1, IL6
274	Respiratory System Development and Function	exudation of lung pleura	8.77E-03	2	IL6, PTGIR
275	Cell-To-Cell Signaling and Interaction	quantity of intercellular junctions	8.78E-03	5	AGRN, BAX, CRB1, ECEL1, GDF15
276	Cellular Assembly and Organization	quantity of intercellular junctions	8.78E-03	5	AGRN, BAX, CRB1, ECEL1, GDF15
277	Cell Signaling	neuropeptide signaling pathway	8.78E-03	5	ECEL1, GLRB, GRP, NPY, UCN
278	Organ Development	development of cerebellum	8.83E-03	6	CDK5, CDKN2A, GBX2, IL6, LMX1A, LMX1B
279	Nervous System Development and Function	development of cerebellum	8.83E-03	6	CDK5, CDKN2A, GBX2, IL6, LMX1A, LMX1B
280	Small Molecule Biochemistry	metabolic process of fatty acid	8.86E-03	16	ACSL5, ALOX5, CYP1A2, CYP2C9, CYP2C19, CYP4F2, CYP4F3, DBI, IL6, LDLR, MLYCD, PECI, PPARG, SCAP, SUCLG2, TNXB
281	Lipid Metabolism	metabolic process of fatty acid	8.86E-03	16	ACSL5, ALOX5, CYP1A2, CYP2C9, CYP2C19, CYP4F2, CYP4F3, DBI, IL6, LDLR, MLYCD, PECI, PPARG, SCAP, SUCLG2, TNXB
282	Cardiovascular Disease	hypertension of rodents	8.87E-03	7	ANGPT2, BIRC5, HMOX1, NOS2, PPARG, PTGIR, RGS2
283	Hepatic System Disease	hepatic system disorder	8.89E-03	38	AHR, ALOX5, ANGPTL6, AVPR2, BAX, BIK, CASP8, CASP9, CCL4, CD180, CSF1, CYP7B1, DPYSL5, ELOVL5, ESR1, EWSR1, FST, GGT1, GK, HMOX1, IL6, JAG2, LDLR, LGALS3, MTOR, MYPN, NOS2, PDE3A, PDE4A, PDIA5, PPARG, PTAFR, SLC25A13, SLCO1B1, TLR8 (includes EG:51311), TUBB2C, UQCRFS1, ZNF207
284	Small Molecule Biochemistry	biosynthesis of lipid	8.99E-03	19	A3GALT2, AGPAT9, ALOX5, CHKA, CYP39A1, CYP7B1, DBI, ETNK1, FOXO4, HSD17B7, IL6, LARGE, LDLR, MLYCD, PCYT1A, PEX7, PON2, PRKAG2, SCAP
285	Lipid Metabolism	biosynthesis of lipid	8.99E-03	19	A3GALT2, AGPAT9, ALOX5, CHKA, CYP39A1, CYP7B1, DBI, ETNK1, FOXO4, HSD17B7, IL6, LARGE, LDLR, MLYCD, PCYT1A, PEX7, PON2, PRKAG2, SCAP
286	Cellular Growth and Proliferation	formation of connective tissue cells	9.38E-03	10	BIRC5, CCL3, CCL3L3, CDKN2A, CSF1, FST, GGT1, IL6, NOG, PPARG
287	Cellular Development	developmental process of fibroblasts	9.67E-03	12	ALOX5, CDK9, CDKN2A, CSF1, HGS, IL6, KLF4, MLH1, PLK2, PPARG, PTPN6, TPM1
288	Cancer	colon cancer	9.78E-03	29	ABP1, BAX, BYSL, C9ORF86, CCNB2, CENPA, CLIC5, DBI, DPYS, EBF4, EBI3, FLCN, GDF15, HGS, IFITM1, IL6, LGALS3, MLH3, NAAA, NAP1L2, NEK2, PPARG, SERPINA3, SET, SMAD2, SNRNP25, TDP2, TUBB2C, ZG16
289	Genetic Disorder	colon cancer	9.78E-03	29	ABP1, BAX, BYSL, C9ORF86, CCNB2, CENPA, CLIC5, DBI, DPYS, EBF4, EBI3, FLCN, GDF15, HGS, IFITM1, IL6, LGALS3, MLH3, NAAA, NAP1L2, NEK2, PPARG, SERPINA3, SET, SMAD2, SNRNP25, TDP2, TUBB2C, ZG16
290	Gastrointestinal Disease	colon cancer	9.78E-03	29	ABP1, BAX, BYSL, C9ORF86, CCNB2, CENPA, CLIC5, DBI, DPYS, EBF4, EBI3, FLCN, GDF15, HGS, IFITM1, IL6, LGALS3, MLH3, NAAA, NAP1L2, NEK2, PPARG, SERPINA3, SET, SMAD2, SNRNP25, TDP2, TUBB2C, ZG16
291	Cancer	pathological cyst	9.79E-03	6	AQP11, CDKN2A, ESR1, LGALS3, PKD1, SMAD2
292	Cardiovascular Disease	hypertension of mice	9.79E-03	6	ANGPT2, HMOX1, NOS2, PPARG, PTGIR, RGS2
293	Organismal Injury and Abnormalities	pathological cyst	9.79E-03	6	AQP11, CDKN2A, ESR1, LGALS3, PKD1, SMAD2
294	Small Molecule Biochemistry	quantity of aldosterone	9.81E-03	4	ANGPT2, NPY, PPARG, PTGIR
295	Lipid Metabolism	quantity of aldosterone	9.81E-03	4	ANGPT2, NPY, PPARG, PTGIR
296	Molecular Transport	quantity of aldosterone	9.81E-03	4	ANGPT2, NPY, PPARG, PTGIR
297	Endocrine System Development and Function	quantity of aldosterone	9.81E-03	4	ANGPT2, NPY, PPARG, PTGIR
298	Amino Acid Metabolism	catabolism of alpha-amino acid	9.97E-03	5	ALDH4A1, GLDC, IL6, KYNU, NOS2
299	Small Molecule Biochemistry	catabolism of alpha-amino acid	9.97E-03	5	ALDH4A1, GLDC, IL6, KYNU, NOS2
300	Cell Death	cell death of dopaminergic neurons	9.97E-03	5	BAX, CASP8, CASP9, FADD, UCN
301	Amino Acid Metabolism	quantity of essential amino acids	1.02E-02	3	GGT1, MTR, NOS2
302	Small Molecule Biochemistry	cleavage of eicosanoid	1.02E-02	3	GGT1, NAAA, PLA2G16
303	Small Molecule Biochemistry	quantity of phosphatidylserine	1.02E-02	3	BAX, CASP9, PHGDH
304	Renal and Urological Disease	polyuria of mice	1.02E-02	3	AVPR2, KCNJ1, NOS2
305	Skeletal and Muscular Disorders	familial Parkinson disease	1.02E-02	3	GIGYF2, PARK7, UCHL1
306	Lipid Metabolism	cleavage of eicosanoid	1.02E-02	3	GGT1, NAAA, PLA2G16
307	Lipid Metabolism	quantity of phosphatidylserine	1.02E-02	3	BAX, CASP9, PHGDH
308	Genetic Disorder	familial Parkinson disease	1.02E-02	3	GIGYF2, PARK7, UCHL1
309	Cell Cycle	delay in cell cycle progression of tumor cell lines	1.02E-02	3	AHR, BAX, BIRC5
310	Tumor Morphology	formation of skin tumor	1.02E-02	3	AHR, BIRC5, CDKN2A
311	Molecular Transport	quantity of phosphatidylserine	1.02E-02	3	BAX, CASP9, PHGDH
312	Neurological Disease	familial Parkinson disease	1.02E-02	3	GIGYF2, PARK7, UCHL1
313	Cell Signaling	serine phosphorylation of protein	1.02E-02	3	GRP, MTOR, NEK2
314	Post-Translational Modification	serine phosphorylation of protein	1.02E-02	3	GRP, MTOR, NEK2
315	Carbohydrate Metabolism	quantity of phosphatidylserine	1.02E-02	3	BAX, CASP9, PHGDH
316	Protein Synthesis	oligomerization of protein	1.05E-02	13	AQP11, BAX, CASP8, CCDC92 (includes EG:80212), CLPP, DPYS, FADD, GLRB, ILK, LONP1, OTC, PFKL, PFKM
317	Cellular Development	growth of hematopoietic cells	1.06E-02	7	BIRC5, CCL3, CCL4, CCL3L3, CSF1, IL6, TYK2
318	Cellular Growth and Proliferation	growth of hematopoietic cells	1.06E-02	7	BIRC5, CCL3, CCL4, CCL3L3, CSF1, IL6, TYK2
319	Hematological System Development and Function	growth of hematopoietic cells	1.06E-02	7	BIRC5, CCL3, CCL4, CCL3L3, CSF1, IL6, TYK2
320	Hematopoiesis	growth of hematopoietic cells	1.06E-02	7	BIRC5, CCL3, CCL4, CCL3L3, CSF1, IL6, TYK2
321	Organismal Functions	thermoregulation	1.06E-02	7	ACADVL, CCL3, CCL4, CCL3L3, CIDEA, IL6, NPY
322	Cancer	tumorigenesis of organ	1.13E-02	12	AHR, BIRC5, CDKN2A, CSF1, DDB2, ESR1, GRP, IFNA1, MZF1, PPARG, TXNIP, VEGFC
323	Hematological System Development and Function	cell movement of peripheral blood leukocytes	1.13E-02	5	ANGPT2, CCL3, CCL4, PPARG, SELL
324	Organismal Development	development of digit	1.13E-02	5	BAX, ECE1, FBXW4, HOXA13, NOG
325	Cellular Movement	cell movement of peripheral blood leukocytes	1.13E-02	5	ANGPT2, CCL3, CCL4, PPARG, SELL
326	Immune Cell Trafficking	cell movement of peripheral blood leukocytes	1.13E-02	5	ANGPT2, CCL3, CCL4, PPARG, SELL
327	Cancer	tumorigenesis of tissue	1.15E-02	7	AHR, BIRC5, CDKN2A, FST, IL6, JAG2, MLH1
328	Amino Acid Metabolism	metabolism of glutamine family amino acid	1.15E-02	4	ALDH4A1, CCDC92 (includes EG:80212), NOS2, PHGDH
329	Small Molecule Biochemistry	metabolism of glutamine family amino acid	1.15E-02	4	ALDH4A1, CCDC92 (includes EG:80212), NOS2, PHGDH
330	Cell Death	apoptosis of monocytes	1.15E-02	4	CASP8, CSF1, IL19, IL12A
331	Organ Morphology	size of testis	1.15E-02	4	FST, GGT1, NRP2, PPYR1
332	Reproductive System Development and Function	size of testis	1.15E-02	4	FST, GGT1, NRP2, PPYR1
333	Energy Production	generation of energy	1.15E-02	7	COX8A, CYB561, CYB5R4, GAA, OXCT2, PPARG, SLC25A4
334	Behavior	anxiety of rodents	1.15E-02	7	BAX, DLGAP3, GRM2, NPY, RASD2, RGS2, UCN
335	Cellular Development	differentiation of thymocytes	1.19E-02	6	CDKN2A, CHRD, DTX1, IL2RG, LONP1, NOG
336	Amino Acid Metabolism	metabolism of L-amino acid	1.19E-02	6	ALDH4A1, CCDC92 (includes EG:80212), IL6, KYNU, NOS2, PHGDH
337	Small Molecule Biochemistry	metabolism of L-amino acid	1.19E-02	6	ALDH4A1, CCDC92 (includes EG:80212), IL6, KYNU, NOS2, PHGDH
338	Cell Cycle	cleavage of cells	1.19E-02	12	BIK, BIRC5, CDKN2A, CSF1, DAP3, FUBP1, GRP, IL6, KLF4, NANOG, PPARG, RGL2
339	Cellular Function and Maintenance	differentiation of thymocytes	1.19E-02	6	CDKN2A, CHRD, DTX1, IL2RG, LONP1, NOG
340	Hematological System Development and Function	differentiation of thymocytes	1.19E-02	6	CDKN2A, CHRD, DTX1, IL2RG, LONP1, NOG
341	Hematopoiesis	differentiation of thymocytes	1.19E-02	6	CDKN2A, CHRD, DTX1, IL2RG, LONP1, NOG
342	Cell-mediated Immune Response	differentiation of thymocytes	1.19E-02	6	CDKN2A, CHRD, DTX1, IL2RG, LONP1, NOG
343	Cell Cycle	cell division process	1.22E-02	77	ADORA2B, AHR, ARID3A, ATF2, ATG7, BAX, BIK, BIRC5, BUB3, CCL3, CCNB2, CD180, CDC123, CDK5, CDKN2A, CENPA, CHKA, CKAP5, CSF1, CSNK1A1, DAP3, DBI, DDB2, DMTF1, DNAJC2, DTD1, DTYMK, DUSP13, E2F8, ESR1, EWSR1, EZH2, FADD, FOXO4, FUBP1, GDF15, GNL3, GPS2, GRP, HMOX1, HOXA13, HUS1, IL6, IL12A, ILK, KLF4, KLK3, LGALS3, LSM1, MLH1, MLH3, MTOR, MXD3, NANOG, NCAPD2, NEK2, NOG, NUSAP1, PBRM1, PDE3A, PKD1, P…
344	Cancer	tumorigenesis of mice	1.25E-02	17	AHR, ATG7, BUB3, CDKN2A, CRKL, CYP1A2, DMTF1, EWSR1, HOXA9, IL12A, MLH1, PKD1, PLA2G16, PPARG, PTCRA, SCN10A, SMAD2
345	Cell Cycle	arrest in cell division process of colon cancer cell lines	1.27E-02	5	BIRC5, CDKN2A, KLF4, MLH1, PPARG
346	Drug Metabolism	metabolism of tolbutamide	1.28E-02	3	CYP1A2, CYP2C9, CYP2C19
347	Cell Cycle	arrest in interphase of melanoma cell lines	1.28E-02	3	ATF2, IL6, SPTAN1
348	Cell Cycle	segregation of sister chromatids	1.28E-02	3	BUB3, NCAPD2, NEK2
349	Cell-To-Cell Signaling and Interaction	attraction of monocytes	1.28E-02	3	CCL3, CCL4, CCL3L1
350	Cellular Assembly and Organization	density of filaments	1.28E-02	3	BIRC5, CKAP5, TNXB
351	Cellular Assembly and Organization	segregation of sister chromatids	1.28E-02	3	BUB3, NCAPD2, NEK2
352	Hematological System Development and Function	quantity of peripheral blood lymphocytes	1.28E-02	3	BIRC5, IL6, TNFRSF13B
353	Hematological System Development and Function	attraction of monocytes	1.28E-02	3	CCL3, CCL4, CCL3L1
354	Tissue Morphology	quantity of peripheral blood lymphocytes	1.28E-02	3	BIRC5, IL6, TNFRSF13B
355	Skeletal and Muscular System Development and Function	cell movement of vascular smooth muscle cells	1.28E-02	3	CCL1, CCL3, IL6
356	Reproductive System Development and Function	puberty	1.28E-02	3	BAX, CSF1, KISS1R
357	Molecular Transport	quantity of Na+	1.28E-02	3	AGRN, KCNJ1, SLC9A1
358	Cellular Movement	cell movement of vascular smooth muscle cells	1.28E-02	3	CCL1, CCL3, IL6
359	Tissue Development	development of outflow tract	1.28E-02	3	CRKL, ECE1, ECE2
360	Cardiovascular System Development and Function	development of outflow tract	1.28E-02	3	CRKL, ECE1, ECE2
361	Embryonic Development	development of outflow tract	1.28E-02	3	CRKL, ECE1, ECE2
362	DNA Replication, Recombination, and Repair	segregation of sister chromatids	1.28E-02	3	BUB3, NCAPD2, NEK2
363	Cellular Development	developmental process of embryonic stem cells	1.31E-02	9	APLNR, EZH2, IL6, LMX1A, MZF1, NANOG, NOG, NOS2, PPARG
364	Embryonic Development	developmental process of embryonic stem cells	1.31E-02	9	APLNR, EZH2, IL6, LMX1A, MZF1, NANOG, NOG, NOS2, PPARG
365	Cancer	tumorigenesis of cells	1.32E-02	22	AHR, ANGPT2, ARID3A, ATF2, BAX, CASP8, CASP9, CD151, CDKN2A, E2F8, EWSR1, FST, HMOX1, IFNA1, IL6, MTOR, NOG, PPARG, SET, ST14, TXNIP, VANGL1
366	Cell Cycle	interphase	1.32E-02	36	AHR, ATF2, BAX, BIRC5, CCL3, CD180, CDC123, CDKN2A, CHKA, CSF1, DMTF1, DNAJC2, DTD1, E2F8, FADD, FOXO4, GDF15, GNL3, GPS2, HMOX1, HUS1, IL6, KLF4, KLK3, LGALS3, MLH1, MTOR, MXD3, PLK2, PPARG, PPP2R2A, RCC1 (includes EG:1104), SPTAN1, SRPK2, TXNIP, VPS18
367	Cellular Growth and Proliferation	colony formation of macrophages	1.34E-02	4	CSF1, ESR1, HOXA9, IL6
368	Hematological System Development and Function	colony formation of macrophages	1.34E-02	4	CSF1, ESR1, HOXA9, IL6
369	Hematopoiesis	colony formation of macrophages	1.34E-02	4	CSF1, ESR1, HOXA9, IL6
370	Hematological System Development and Function	cell movement of monocytes	1.35E-02	11	ANGPT2, CCL1, CCL3, CCL4, CCL3L1, IL6, LDLR, PON2, PPARG, S100A7A, SERPINA3
371	Inflammatory Response	cell movement of monocytes	1.35E-02	11	ANGPT2, CCL1, CCL3, CCL4, CCL3L1, IL6, LDLR, PON2, PPARG, S100A7A, SERPINA3
372	Cellular Movement	cell movement of monocytes	1.35E-02	11	ANGPT2, CCL1, CCL3, CCL4, CCL3L1, IL6, LDLR, PON2, PPARG, S100A7A, SERPINA3
373	Immune Cell Trafficking	cell movement of monocytes	1.35E-02	11	ANGPT2, CCL1, CCL3, CCL4, CCL3L1, IL6, LDLR, PON2, PPARG, S100A7A, SERPINA3
374	Small Molecule Biochemistry	metabolism of fatty acid	1.37E-02	15	ACSL5, ALOX5, CYP1A2, CYP2C9, CYP2C19, CYP4F2, CYP4F3, DBI, LDLR, MLYCD, PECI, PPARG, SCAP, SUCLG2, TNXB
375	Lipid Metabolism	metabolism of fatty acid	1.37E-02	15	ACSL5, ALOX5, CYP1A2, CYP2C9, CYP2C19, CYP4F2, CYP4F3, DBI, LDLR, MLYCD, PECI, PPARG, SCAP, SUCLG2, TNXB
376	Cell Death	apoptosis of prostate cancer cell lines	1.39E-02	12	ALOX5, BAX, BIRC5, CASP8, CASP9, CDK5, CDKN2A, FADD, FST, GDF15, IL6, KLK3
377	Cell Cycle	cell stage	1.39E-02	55	ADORA2B, AHR, ATF2, BAX, BIRC5, BUB3, CCL3, CD180, CDC123, CDKN2A, CENPA, CHKA, CKAP5, CSF1, CSNK1A1, DBI, DMTF1, DNAJC2, DTD1, DUSP13, E2F8, EWSR1, FADD, FOXO4, GDF15, GNL3, GPS2, GRP, HMOX1, HOXA13, HUS1, IL6, KLF4, KLK3, LGALS3, MLH1, MLH3, MTOR, MXD3, NCAPD2, NEK2, NUSAP1, PBRM1, PDE3A, PLK2, PPARG, PPP2R2A, RCC1 (includes EG:1104), SPTAN1, SRPK2, STAG3, TPM1, TXNIP, VEGFC, VPS18
378	Cell Death	cell death of tumor cell lines	1.40E-02	71	AHR, ALOX5, ANGPT2, ATF2, ATG7, BAX, BIK, BIRC5, C9ORF86, CASP8, CASP9, CCT3, CDK5, CDKN2A, CHKA, CSNK1A1, DAP3, DTYMK, DVL2 (includes EG:1856), EBF4, ESR1, EWSR1, FADD, FAIM, FST, FUBP1, G0S2, GDF15, GGT1, GLRX, GPS2, HMOX1, IFNA1, IL6, IL2RG, ILK, KLF4, KLK3, LGALS3, LRDD, MAPKAP1, MBD1, MIF4GD, MLH1, MTOR, NEK2, NFIL3, NOC2L, NOS2, OGFOD1, PARK7, PDLIM4, PKD2L2, PLA2G16, PLK2, PPARG, PPP2R2A, …
379	Cardiovascular System Development and Function	blood pressure of mice	1.41E-02	8	AHR, ANGPT2, APLNR, HMOX1, KCNJ1, KCNK5, PPARG, PTGIR
380	Cancer	tumorigenesis of gastrointestinal tract	1.42E-02	2	MLH1, TNFRSF13B
381	Cancer	tumorigenesis of neurons	1.42E-02	2	CASP9, CDKN2A
382	Cancer	hereditary nonpolyposis colorectal cancer	1.42E-02	2	MLH1, MLH3
383	Cellular Development	differentiation of myelomonocytic progenitor cells	1.42E-02	2	CSF1, HOXA9
384	Cellular Development	inactivation of lymphocytes	1.42E-02	2	ADORA2B, IL6
385	Drug Metabolism	metabolism of imipramine	1.42E-02	2	CYP1A2, CYP2C19
386	Drug Metabolism	metabolism of omeprazole	1.42E-02	2	CYP2C9, CYP2C19
387	Drug Metabolism	hydroxylation of imipramine	1.42E-02	2	CYP1A2, CYP2C19
388	Small Molecule Biochemistry	metabolism of omeprazole	1.42E-02	2	CYP2C9, CYP2C19
389	Small Molecule Biochemistry	metabolism of sertraline	1.42E-02	2	CYP2C9, CYP2C19
390	Small Molecule Biochemistry	hydroxylation of dapsone	1.42E-02	2	CYP2C9, CYP2C19
391	Genetic Disorder	hereditary nonpolyposis colorectal cancer	1.42E-02	2	MLH1, MLH3
392	Cell Cycle	interphase of cell lines	1.42E-02	27	AHR, ATF2, BAX, CDKN2A, CHKA, CSF1, DMTF1, DTD1, E2F8, FADD, GDF15, GNL3, GPS2, HMOX1, IL6, KLF4, KLK3, LGALS3, MLH1, MTOR, MXD3, PPARG, PPP2R2A, SPTAN1, SRPK2, TXNIP, VPS18
393	Cell Cycle	arrest in G1 phase of melanoma cell lines	1.42E-02	2	IL6, SPTAN1
394	Cell Cycle	arrest in G1 phase of ovarian cancer cell lines	1.42E-02	2	CDKN2A, MLH1
395	Cell Cycle	cell cycle progression of cortical neurons	1.42E-02	2	CDK5, SRPK2
396	Cell Cycle	mitosis of tumor cells	1.42E-02	2	BIRC5, CDKN2A
397	Cell-To-Cell Signaling and Interaction	contact growth inhibition of bone marrow cells	1.42E-02	2	CCL3, NOS2
398	Cellular Function and Maintenance	contact growth inhibition of bone marrow cells	1.42E-02	2	CCL3, NOS2
399	Cellular Function and Maintenance	regulated secretory pathway	1.42E-02	2	CDK5, GARS
400	Cellular Growth and Proliferation	formation of colony forming unit osteoblasts	1.42E-02	2	FST, NOG
401	Cellular Growth and Proliferation	inhibition of connective tissue cells	1.42E-02	2	CDKN2A, CSF1
402	Developmental Disorder	developmental disorder of genital organ	1.42E-02	2	HOXA13, NOG
403	Hematological System Development and Function	cell movement of mononuclear cells	1.42E-02	5	CCL3, CCL4, CCL3L3, IL12A, OLFM4
404	Hematological System Development and Function	transmigration of Th1 cells	1.42E-02	2	CCL4, CCL3L3
405	Hematological System Development and Function	inactivation of lymphocytes	1.42E-02	2	ADORA2B, IL6
406	Inflammatory Response	inflammation of peritoneum	1.42E-02	2	ALOX5, SELL
407	Reproductive System Disease	developmental disorder of genital organ	1.42E-02	2	HOXA13, NOG
408	Skeletal and Muscular System Development and Function	formation of colony forming unit osteoblasts	1.42E-02	2	FST, NOG
409	Skeletal and Muscular System Development and Function	chemotaxis of vascular smooth muscle cells	1.42E-02	2	CCL1, CCL3
410	Connective Tissue Development and Function	formation of colony forming unit osteoblasts	1.42E-02	2	FST, NOG
411	Tumor Morphology	mitosis of tumor cells	1.42E-02	2	BIRC5, CDKN2A
412	Tumor Morphology	regression of benign tumor	1.42E-02	2	BIRC5, CDKN2A
413	Organ Development	development of atrioventricular valve	1.42E-02	2	ECE1, ECE2
414	Molecular Transport	regulated secretory pathway	1.42E-02	2	CDK5, GARS
415	Cellular Movement	cell movement of mononuclear cells	1.42E-02	5	CCL3, CCL4, CCL3L3, IL12A, OLFM4
416	Cellular Movement	transmigration of Th1 cells	1.42E-02	2	CCL4, CCL3L3
417	Cellular Movement	chemotaxis of vascular smooth muscle cells	1.42E-02	2	CCL1, CCL3
418	Immune Cell Trafficking	cell movement of mononuclear cells	1.42E-02	5	CCL3, CCL4, CCL3L3, IL12A, OLFM4
419	Immune Cell Trafficking	transmigration of Th1 cells	1.42E-02	2	CCL4, CCL3L3
420	Nervous System Development and Function	accumulation of microglia	1.42E-02	2	CCL3L3, IL12A
421	Nervous System Development and Function	cell cycle progression of cortical neurons	1.42E-02	2	CDK5, SRPK2
422	Neurological Disease	age-related hearing loss	1.42E-02	2	BAX, TMC1
423	Neurological Disease	tumorigenesis of neurons	1.42E-02	2	CASP9, CDKN2A
424	Tissue Development	accumulation of microglia	1.42E-02	2	CCL3L3, IL12A
425	Cell Signaling	regulated secretory pathway	1.42E-02	2	CDK5, GARS
426	Cardiovascular System Development and Function	development of atrioventricular valve	1.42E-02	2	ECE1, ECE2
427	Cell-mediated Immune Response	transmigration of Th1 cells	1.42E-02	2	CCL4, CCL3L3
428	Gastrointestinal Disease	hereditary nonpolyposis colorectal cancer	1.42E-02	2	MLH1, MLH3
429	Gastrointestinal Disease	tumorigenesis of gastrointestinal tract	1.42E-02	2	MLH1, TNFRSF13B
430	Auditory Disease	age-related hearing loss	1.42E-02	2	BAX, TMC1
431	Protein Trafficking	trafficking of protein	1.42E-02	2	HGS, MTOR
432	Cancer	tumorigenesis of eukaryotic cells	1.44E-02	21	ANGPT2, ARID3A, ATF2, BAX, CASP8, CASP9, CD151, CDKN2A, E2F8, EWSR1, FST, HMOX1, IFNA1, IL6, MTOR, NOG, PPARG, SET, ST14, TXNIP, VANGL1
433	Cellular Development	developmental process of B lymphocytes	1.45E-02	16	AHR, CASP8, CD180, CDKN2A, DTX1, EWSR1, EZH2, IFNA1, IL6, IL2RG, LGALS3, MAPKAP1, MXD3, PTPN6, TNFRSF13B, TNFRSF13C
434	Cancer	tumorigenesis of tumor cell lines	1.46E-02	12	ANGPT2, ATF2, CASP8, CD151, CDKN2A, E2F8, HMOX1, IFNA1, IL6, ST14, TXNIP, VANGL1
435	Cell Death	apoptosis of macrophages	1.51E-02	8	BIRC5, CASP8, CDKN2A, CSF1, LDLR, LGALS3, MTOR, PPARG
436	Cellular Growth and Proliferation	proliferation of prostate cancer cell lines	1.51E-02	10	BIRC5, CDKN2A, EZH2, FST, GDF15, GRP, HGS, HMOX1, IL6, LGALS3
437	Cell Cycle	entry into cell stage of eukaryotic cells	1.53E-02	12	CCL3, CDKN2A, DMTF1, E2F8, HMOX1, IL6, KLF4, MTOR, NCAPD2, PLK2, PPARG, VPS18
438	Respiratory Disease	disease of lung	1.53E-02	12	AHR, ALOX5, BAX, CARD9, CCL3L3, CSF1, HMOX1, IL6, IL12A, LGALS3, PTAFR, VEGFC
439	Cellular Growth and Proliferation	formation of normal cells	1.54E-02	19	BAX, BIRC5, CASP8, CCL3, CCL3L3, CDK5, CDKN2A, CSF1, FST, GGT1, IL6, ILK, LDLR, MTOR, NEO1, NOG, NOS2, PPARG, SMAD2
440	Cellular Growth and Proliferation	colony formation of leukocyte cell lines	1.55E-02	4	CCL3, CCL3L3, HOXA9, IL6
441	Hematological System Development and Function	colony formation of leukocyte cell lines	1.55E-02	4	CCL3, CCL3L3, HOXA9, IL6
442	Cellular Movement	mobilization of bone marrow cells	1.55E-02	4	CCL3, CCL4, CCL3L3, CSF1
443	Cellular Development	growth of melanoma cell lines	1.58E-02	6	ATF2, EZH2, IL6, IL12A, ILK, LGALS3
444	Cardiovascular Disease	hypertrophy of heart ventricle	1.58E-02	6	ANGPT2, BIRC5, IL6, NOS2, PTGIR, TPM1
445	Cellular Growth and Proliferation	growth of melanoma cell lines	1.58E-02	6	ATF2, EZH2, IL6, IL12A, ILK, LGALS3
446	Developmental Disorder	hypertrophy of heart ventricle	1.58E-02	6	ANGPT2, BIRC5, IL6, NOS2, PTGIR, TPM1
447	Skeletal and Muscular System Development and Function	cell movement of smooth muscle cells	1.58E-02	5	CCL1, CCL3, CSF1, IL6, LDLR
448	Cellular Movement	cell movement of smooth muscle cells	1.58E-02	5	CCL1, CCL3, CSF1, IL6, LDLR
449	Infectious Disease	infectious disorder of organ	1.58E-02	5	CARD9, EBI3, IL6, IL12A, TLR8 (includes EG:51311)
450	Cellular Development	cell death of naive T lymphocytes	1.59E-02	3	CASP9, IL6, IL2RG
451	Cell Death	cell death of naive T lymphocytes	1.59E-02	3	CASP9, IL6, IL2RG
452	Cell Cycle	entry into S phase of breast cancer cell lines	1.59E-02	3	CDKN2A, IL6, PPARG
453	Cellular Function and Maintenance	cell death of naive T lymphocytes	1.59E-02	3	CASP9, IL6, IL2RG
454	Hematological System Development and Function	cell death of naive T lymphocytes	1.59E-02	3	CASP9, IL6, IL2RG
455	Hematological System Development and Function	chemotaxis of peripheral blood monocytes	1.59E-02	3	ANGPT2, CCL3, CCL4
456	Inflammatory Response	chemotaxis of peripheral blood monocytes	1.59E-02	3	ANGPT2, CCL3, CCL4
457	Hematopoiesis	cell death of naive T lymphocytes	1.59E-02	3	CASP9, IL6, IL2RG
458	Humoral Immune Response	chemotaxis of peripheral blood monocytes	1.59E-02	3	ANGPT2, CCL3, CCL4
459	Cellular Movement	chemotaxis of peripheral blood monocytes	1.59E-02	3	ANGPT2, CCL3, CCL4
460	Cellular Movement	migration of carcinoma cells	1.59E-02	3	CSF1, IL6, TDP2
461	Immune Cell Trafficking	chemotaxis of peripheral blood monocytes	1.59E-02	3	ANGPT2, CCL3, CCL4
462	Endocrine System Disorders	insulin resistance of liver	1.59E-02	3	IL6, MLYCD, PPARG
463	Cell-mediated Immune Response	cell death of naive T lymphocytes	1.59E-02	3	CASP9, IL6, IL2RG
464	Hepatic System Disease	insulin resistance of liver	1.59E-02	3	IL6, MLYCD, PPARG
465	Gastrointestinal Disease	insulin resistance of liver	1.59E-02	3	IL6, MLYCD, PPARG
466	Antigen Presentation	chemotaxis of peripheral blood monocytes	1.59E-02	3	ANGPT2, CCL3, CCL4
467	Metabolic Disease	insulin resistance of liver	1.59E-02	3	IL6, MLYCD, PPARG
468	Infectious Disease	infection by HIV-1	1.60E-02	43	AFG3L2, ALKBH3, ARID5A, ATG7, ATOX1, C17ORF28, CCL3, COASY, COL5A1, CRTC3, CSPP1, DPYSL5, ERP27, FAM200B, FLII, FPGS, GABPB2, HGS, HNRNPU, IL2RG, ITPKA, JHDM1D, KAT2A, MED19, MED31, NDUFA10 (includes EG:4705), NDUFS7, OPN4, OSBPL6, PFKL, PFKM, POLR2H, PPP2R2A, PRDM14, SNRPC, SPTAN1, SUCLG2, TCF20, THAP11, TMPRSS4, TNPO3, TTC3, UQCRFS1
469	Infection Mechanism	infection by HIV-1	1.60E-02	43	AFG3L2, ALKBH3, ARID5A, ATG7, ATOX1, C17ORF28, CCL3, COASY, COL5A1, CRTC3, CSPP1, DPYSL5, ERP27, FAM200B, FLII, FPGS, GABPB2, HGS, HNRNPU, IL2RG, ITPKA, JHDM1D, KAT2A, MED19, MED31, NDUFA10 (includes EG:4705), NDUFS7, OPN4, OSBPL6, PFKL, PFKM, POLR2H, PPP2R2A, PRDM14, SNRPC, SPTAN1, SUCLG2, TCF20, THAP11, TMPRSS4, TNPO3, TTC3, UQCRFS1
470	Cell Cycle	cell division of normal cells	1.70E-02	7	BIK, CDKN2A, CSF1, IL6, KLF4, NANOG, RGL2
471	Tumor Morphology	progression of tumor	1.72E-02	6	ANGPT4, CSF1, CSNK1A1, GDF15, NRP2, ST14
472	Cell Death	loss of cells	1.74E-02	11	ANGPT2, ATG7, BAX, BIRC5, CASP8, CASP9, ESR1, GDF15, IL6, NOS2, PARK7
473	Cell Death	cell death of prostate cancer cell lines	1.75E-02	13	ALOX5, BAX, BIRC5, CASP8, CASP9, CDK5, CDKN2A, FADD, FST, GDF15, IL6, KLK3, VEGFC
474	Cell Cycle	arrest in interphase of tumor cell lines	1.75E-02	15	ATF2, CDKN2A, CHKA, GDF15, GNL3, GPS2, IL6, KLF4, KLK3, LGALS3, MLH1, MTOR, PPP2R2A, SPTAN1, SRPK2
475	Cellular Development	differentiation of Th17 cells	1.76E-02	5	AHR, BATF, IL6, SMAD2, TYK2
476	Inflammatory Disease	primary sclerosing cholangitis	1.76E-02	5	BAX, BIK, CASP8, FST, SLCO1B1
477	Cellular Function and Maintenance	differentiation of Th17 cells	1.76E-02	5	AHR, BATF, IL6, SMAD2, TYK2
478	Hematological System Development and Function	differentiation of Th17 cells	1.76E-02	5	AHR, BATF, IL6, SMAD2, TYK2
479	Hematopoiesis	differentiation of Th17 cells	1.76E-02	5	AHR, BATF, IL6, SMAD2, TYK2
480	Tissue Development	accumulation of tumor cell lines	1.76E-02	5	AHR, BIRC5, CDKN2A, HMOX1, IL6
481	Cell-mediated Immune Response	differentiation of Th17 cells	1.76E-02	5	AHR, BATF, IL6, SMAD2, TYK2
482	Hepatic System Disease	primary sclerosing cholangitis	1.76E-02	5	BAX, BIK, CASP8, FST, SLCO1B1
483	Cellular Development	developmental process of osteoclast precursor cells	1.77E-02	4	CSF1, EBI3, IL6, PGF
484	Cell Death	apoptosis of chondrocytes	1.77E-02	4	BAX, CASP9, NOG, PPARG
485	Organismal Development	development of organism	1.79E-02	50	ANGPT2, APBA3, APOL2, ATF2, BAX, BIRC5, BUB3, CCL3, CCL4, CCNB2, CDKN2A, CHRD, CSF1, DAD1, DMBT1, DMTF1, DNMT3L, ECE1, FADD, FAIM, FBXW4, FLII, FST, HGS, HLX, HOXA9, HOXA13, HUS1, IDUA, IL6, IL2RG, KAT2A, LGALS3, LUC7L, MDFI (includes EG:4188), MTOR, NANOG, NGFRAP1, NOG, NRP2, PGF, PKD1, PLCZ1, PPARG, PTPLA, PTPRB, SMAD2, TPM1, VEGFC, ZNF7
486	Cell Cycle	arrest in cell stage of tumor cell lines	1.82E-02	16	ATF2, BIRC5, CDKN2A, CHKA, GDF15, GNL3, GPS2, IL6, KLF4, KLK3, LGALS3, MLH1, MTOR, PPP2R2A, SPTAN1, SRPK2
487	Cellular Movement	homing of cell lines	1.82E-02	15	ANGPT2, CCL1, CCL3, CCL4, CCL3L1, CD151, CRKL, CSF1, DNM1, FADD, GNB2, JAG2, LGALS3, PGF, PTAFR
488	Cell Cycle	G1 phase	1.84E-02	23	AHR, BAX, BIRC5, CD180, CDC123, CDKN2A, CSF1, DTD1, FOXO4, GDF15, GNL3, GPS2, HUS1, IL6, KLF4, KLK3, LGALS3, MLH1, MTOR, PPARG, RCC1 (includes EG:1104), SPTAN1, SRPK2
489	Cellular Function and Maintenance	respiration of cells	1.87E-02	6	BAX, CYP1A2, ME3, NOS2, OXA1L, SLC25A13
490	Cell Death	apoptosis of antigen presenting cells	1.88E-02	10	BIRC5, CASP8, CASP9, CDKN2A, CSF1, IFNA1, LDLR, LGALS3, MTOR, PPARG
491	Cell Cycle	arrest in cell division process of tumor cell lines	1.88E-02	19	AHR, ATF2, BIRC5, CDKN2A, CHKA, FUBP1, GDF15, GNL3, GPS2, IL6, KLF4, KLK3, LGALS3, MLH1, MTOR, PPARG, PPP2R2A, SPTAN1, SRPK2
492	Cancer	glioma	1.93E-02	12	ANGPT4, CDKN2A, DMBT1, ESR1, EZH2, IL6, IL13RA1, MLH1, MTOR, OBSCN (includes EG:84033), PPARG, TUSC3
493	Renal and Urological Disease	hydronephrosis of mice	1.93E-02	3	AHR, HOXA13, KCNJ1
494	Cell Cycle	cell division process of hepatoma cell lines	1.93E-02	3	AHR, CDKN2A, E2F8
495	Cell-To-Cell Signaling and Interaction	communication of eukaryotic cells	1.93E-02	3	BRMS1, ESR1, IL6
496	Cellular Assembly and Organization	accumulation of vesicles	1.93E-02	3	KIF1A, KLC1, MLPH
497	Cellular Function and Maintenance	presence of lymphocytes	1.93E-02	3	BAX, IL6, TNFRSF13C
498	Hematological System Development and Function	presence of lymphocytes	1.93E-02	3	BAX, IL6, TNFRSF13C
499	Neurological Disease	paralysis of mice	1.93E-02	3	CYP1A2, HMOX1, IL6
500	Neurological Disease	glioma	1.93E-02	12	ANGPT4, CDKN2A, DMBT1, ESR1, EZH2, IL6, IL13RA1, MLH1, MTOR, OBSCN (includes EG:84033), PPARG, TUSC3
501	Behavior	grooming by rodents	1.93E-02	3	DLGAP3, HOXB8, UCN
502	Cellular Growth and Proliferation	growth of eukaryotic cells	1.94E-02	72	ACSL5, AHR, ALOX5, ATF2, ATG7, BATF, BAX, BIRC5, C9ORF86, CASP8, CCL3, CCL4, CCL3L3, CD151, CD180, CDK5, CDKN2A, CES2 (includes EG:8824), CHKA, CSF1, CSNK1A1, DDB2, DMTF1, ESR1, EWSR1, EZH2, FST, GDF15, GGT1, GRP, HGS, HMOX1, HOXA9, IL6, IL19, IL12A, IL2RG, ILK, IRX3, KISS1R, KLF4, KLK3, LGALS3, LSM1, MLH1, MTOR, NANOG, NEO1, NFS1, NOS2, OSTF1, PDLIM4, PKD1, PLK2, POU2F3, PPARG, PRDM14, PRTN3, PT…
503	Cellular Development	differentiation of mononuclear leukocytes	1.95E-02	27	AHR, BATF, CASP8, CCL1, CCL3, CDKN2A, CHRD, CSF1, DTX1, EBI3, HOXA9, IFNA1, IL6, IL12A, IL13RA1, IL2RG, JAG2, LGALS3, LONP1, MTOR, MXD3, NOG, PGF, PPARG, PTPN6, SMAD2, TYK2
504	Cell Cycle	cell cycle progression of breast cancer cell lines	1.95E-02	5	AHR, ESR1, EZH2, IL6, PPARG
505	Hematological System Development and Function	differentiation of mononuclear leukocytes	1.95E-02	27	AHR, BATF, CASP8, CCL1, CCL3, CDKN2A, CHRD, CSF1, DTX1, EBI3, HOXA9, IFNA1, IL6, IL12A, IL13RA1, IL2RG, JAG2, LGALS3, LONP1, MTOR, MXD3, NOG, PGF, PPARG, PTPN6, SMAD2, TYK2
506	Hematopoiesis	differentiation of mononuclear leukocytes	1.95E-02	27	AHR, BATF, CASP8, CCL1, CCL3, CDKN2A, CHRD, CSF1, DTX1, EBI3, HOXA9, IFNA1, IL6, IL12A, IL13RA1, IL2RG, JAG2, LGALS3, LONP1, MTOR, MXD3, NOG, PGF, PPARG, PTPN6, SMAD2, TYK2
507	Small Molecule Biochemistry	biosynthesis of steroid	1.96E-02	8	CYP39A1, CYP7B1, DBI, FOXO4, HSD17B7, IL6, PRKAG2, SCAP
508	Lipid Metabolism	biosynthesis of steroid	1.96E-02	8	CYP39A1, CYP7B1, DBI, FOXO4, HSD17B7, IL6, PRKAG2, SCAP
509	Cell Death	survival of blood cells	1.96E-02	15	BAX, BIRC5, CASP9, CCL3, CCL4, CISH, CSF1, IL6, IL2RG, JAG2, LGALS3, NFIL3, TNFRSF13B, TNFRSF13C, TYK2
510	Hematological System Development and Function	chemotaxis of monocytes	1.96E-02	8	ANGPT2, CCL1, CCL3, CCL4, CCL3L1, PON2, S100A7A, SERPINA3
511	Inflammatory Response	chemotaxis of monocytes	1.96E-02	8	ANGPT2, CCL1, CCL3, CCL4, CCL3L1, PON2, S100A7A, SERPINA3
512	Vitamin and Mineral Metabolism	biosynthesis of steroid	1.96E-02	8	CYP39A1, CYP7B1, DBI, FOXO4, HSD17B7, IL6, PRKAG2, SCAP
513	Cellular Movement	chemotaxis of monocytes	1.96E-02	8	ANGPT2, CCL1, CCL3, CCL4, CCL3L1, PON2, S100A7A, SERPINA3
514	Immune Cell Trafficking	chemotaxis of monocytes	1.96E-02	8	ANGPT2, CCL1, CCL3, CCL4, CCL3L1, PON2, S100A7A, SERPINA3
515	Antigen Presentation	chemotaxis of monocytes	1.96E-02	8	ANGPT2, CCL1, CCL3, CCL4, CCL3L1, PON2, S100A7A, SERPINA3
516	Cell Cycle	entry into S phase of cell lines	1.97E-02	7	CDKN2A, DMTF1, E2F8, HMOX1, IL6, PPARG, VPS18
517	Infectious Disease	infection by HIV	2.01E-02	51	AFG3L2, ALKBH3, ALOX5, ARID5A, ATG7, ATOX1, C17ORF28, CCL3, CCL4, COASY, COL5A1, CRTC3, CSPP1, DNM1, DPYSL5, ERP27, FAM200B, FLII, FPGS, GABPB2, HGS, HNRNPU, IL2RG, ITPKA, JHDM1D, KAT2A, MED19, MED31, NDUFA10 (includes EG:4705), NDUFS7, OPN4, OSBPL6, PDE3A, PDE4A, PFKL, PFKM, POLR2H, PPARG, PPP2R2A, PRDM14, PTAFR, SNRPC, SPTAN1, SUCLG2, TCF20, THAP11, TMPRSS4, TNPO3, TTC3, TUBB2C, UQCRFS1
518	Infection Mechanism	infection by HIV	2.01E-02	51	AFG3L2, ALKBH3, ALOX5, ARID5A, ATG7, ATOX1, C17ORF28, CCL3, CCL4, COASY, COL5A1, CRTC3, CSPP1, DNM1, DPYSL5, ERP27, FAM200B, FLII, FPGS, GABPB2, HGS, HNRNPU, IL2RG, ITPKA, JHDM1D, KAT2A, MED19, MED31, NDUFA10 (includes EG:4705), NDUFS7, OPN4, OSBPL6, PDE3A, PDE4A, PFKL, PFKM, POLR2H, PPARG, PPP2R2A, PRDM14, PTAFR, SNRPC, SPTAN1, SUCLG2, TCF20, THAP11, TMPRSS4, TNPO3, TTC3, TUBB2C, UQCRFS1
519	Cellular Development	differentiation of brown adipocytes	2.02E-02	4	MB, PPARG, RGS2, SELENBP1
520	Hematological System Development and Function	quantity of natural killer T lymphocytes	2.02E-02	4	BATF, CISH, EBI3, IL2RG
521	Tissue Morphology	quantity of natural killer T lymphocytes	2.02E-02	4	BATF, CISH, EBI3, IL2RG
522	Connective Tissue Development and Function	differentiation of brown adipocytes	2.02E-02	4	MB, PPARG, RGS2, SELENBP1
523	Connective Tissue Development and Function	mass of humans	2.02E-02	4	IL6, NPY, PON2, PPARG
524	Organismal Development	mass of humans	2.02E-02	4	IL6, NPY, PON2, PPARG
525	Cancer	infection of bone cancer cell lines	2.08E-02	2	CCL3, DNM1
526	Cellular Development	developmental process of peripheral T lymphocyte	2.08E-02	2	BIRC5, IL6
527	Drug Metabolism	demethylation of imipramine	2.08E-02	2	CYP1A2, CYP2C19
528	Small Molecule Biochemistry	demethylation of almotriptan	2.08E-02	2	CYP1A2, CYP2C19
529	Small Molecule Biochemistry	oxidation of 2-hydroxyestradiol	2.08E-02	2	CYP1A2, CYP2C9
530	Small Molecule Biochemistry	metabolism of 11,12-epoxyeicosatrienoic acid	2.08E-02	2	CYP1A2, CYP2C19
531	Small Molecule Biochemistry	metabolism of 14,15-epoxyeicosatrienoic acid	2.08E-02	2	CYP1A2, CYP2C19
532	Small Molecule Biochemistry	metabolism of 8,9-epoxyeicosatrienoic acid	2.08E-02	2	CYP1A2, CYP2C19
533	Small Molecule Biochemistry	hydrolysis of eicosanoid	2.08E-02	2	NAAA, PLA2G16
534	Small Molecule Biochemistry	depletion of sterol	2.08E-02	2	LDLR, SCAP
535	Small Molecule Biochemistry	storage of fat	2.08E-02	2	NPY, PPARG
536	Small Molecule Biochemistry	uptake of estrogen	2.08E-02	2	ESR1, SLCO1B1
537	Immunological Disease	immunodeficiency of humans	2.08E-02	2	CASP8, TNFRSF13B
538	Skeletal and Muscular Disorders	infection of bone cancer cell lines	2.08E-02	2	CCL3, DNM1
539	Lipid Metabolism	metabolism of 11,12-epoxyeicosatrienoic acid	2.08E-02	2	CYP1A2, CYP2C19
540	Lipid Metabolism	metabolism of 14,15-epoxyeicosatrienoic acid	2.08E-02	2	CYP1A2, CYP2C19
541	Lipid Metabolism	metabolism of 8,9-epoxyeicosatrienoic acid	2.08E-02	2	CYP1A2, CYP2C19
542	Lipid Metabolism	hydrolysis of eicosanoid	2.08E-02	2	NAAA, PLA2G16
543	Lipid Metabolism	depletion of sterol	2.08E-02	2	LDLR, SCAP
544	Lipid Metabolism	oxidation of 2-hydroxyestradiol	2.08E-02	2	CYP1A2, CYP2C9
545	Lipid Metabolism	storage of fat	2.08E-02	2	NPY, PPARG
546	Lipid Metabolism	uptake of estrogen	2.08E-02	2	ESR1, SLCO1B1
547	Cell Cycle	arrest in cell cycle progression of bone cancer cell lines	2.08E-02	2	AHR, CDKN2A
548	Cell Cycle	arrest in cell cycle progression of hepatoma cell lines	2.08E-02	2	AHR, CDKN2A
549	Cell Cycle	early G1 phase of leukocytes	2.08E-02	2	CD180, CSF1
550	Cell Morphology	vacuolation of cell lines	2.08E-02	2	DNM1, PTPRB
551	Cell-To-Cell Signaling and Interaction	adhesion of hepatoma cell lines	2.08E-02	2	FXYD5, PPARG
552	Cell-To-Cell Signaling and Interaction	response of fibroblasts	2.08E-02	2	IL6, MAVS
553	Cell-To-Cell Signaling and Interaction	transduction of stem cells	2.08E-02	2	IL6, KLF4
554	Cellular Function and Maintenance	organization of epithelial cells	2.08E-02	2	DSC2, ESR1
555	Cellular Function and Maintenance	regulation of antigen presenting cells	2.08E-02	2	CSF1, IL6
556	Hematological System Development and Function	quantity of pre-pro-B lymphocytes	2.08E-02	2	HOXA9, IL2RG
557	Hematological System Development and Function	accumulation of natural killer cells	2.08E-02	2	CCL3L3, IFNA1
558	Hematological System Development and Function	regulation of antigen presenting cells	2.08E-02	2	CSF1, IL6
559	Inflammatory Response	accumulation of natural killer cells	2.08E-02	2	CCL3L3, IFNA1
560	Organ Morphology	quantity of primordial ovarian follicle	2.08E-02	2	AHR, ESR1
561	Tissue Morphology	quantity of pre-pro-B lymphocytes	2.08E-02	2	HOXA9, IL2RG
562	Connective Tissue Development and Function	response of fibroblasts	2.08E-02	2	IL6, MAVS
563	Organismal Development	angiogenesis of yolk sac	2.08E-02	2	NRP2, PTPRB
564	Reproductive System Development and Function	quantity of primordial ovarian follicle	2.08E-02	2	AHR, ESR1
565	Reproductive System Development and Function	ovulation of ovary	2.08E-02	2	ESR1, IL6
566	Hematopoiesis	quantity of pre-pro-B lymphocytes	2.08E-02	2	HOXA9, IL2RG
567	Humoral Immune Response	quantity of pre-pro-B lymphocytes	2.08E-02	2	HOXA9, IL2RG
568	Molecular Transport	depletion of sterol	2.08E-02	2	LDLR, SCAP
569	Molecular Transport	nuclear export of RNA	2.08E-02	2	NXF2, NXT1
570	Molecular Transport	uptake of estrogen	2.08E-02	2	ESR1, SLCO1B1
571	Cellular Movement	chemorepulsion of brain cells	2.08E-02	2	NRP2, ROBO1
572	Cellular Movement	chemorepulsion of neurons	2.08E-02	2	NRP2, ROBO1
573	Immune Cell Trafficking	accumulation of natural killer cells	2.08E-02	2	CCL3L3, IFNA1
574	Nervous System Development and Function	chemorepulsion of neurons	2.08E-02	2	NRP2, ROBO1
575	Gene Expression	expression of p53 consensus binding site	2.08E-02	2	KLF4, SMAD2
576	Tissue Development	accumulation of natural killer cells	2.08E-02	2	CCL3L3, IFNA1
577	Tissue Development	adhesion of hepatoma cell lines	2.08E-02	2	FXYD5, PPARG
578	Tissue Development	angiogenesis of yolk sac	2.08E-02	2	NRP2, PTPRB
579	Cardiovascular System Development and Function	activation of heart	2.08E-02	2	CASP8, FADD
580	Cardiovascular System Development and Function	angiogenesis of yolk sac	2.08E-02	2	NRP2, PTPRB
581	Embryonic Development	angiogenesis of yolk sac	2.08E-02	2	NRP2, PTPRB
582	Endocrine System Development and Function	oxidation of 2-hydroxyestradiol	2.08E-02	2	CYP1A2, CYP2C9
583	Endocrine System Development and Function	uptake of estrogen	2.08E-02	2	ESR1, SLCO1B1
584	DNA Replication, Recombination, and Repair	recognition of DNA	2.08E-02	2	DDB2, TLR8 (includes EG:51311)
585	Infectious Disease	infection by measles virus	2.08E-02	2	CCL3, CCL4
586	Infectious Disease	infection of bone cancer cell lines	2.08E-02	2	CCL3, DNM1
587	Infection Mechanism	infection by measles virus	2.08E-02	2	CCL3, CCL4
588	Infection Mechanism	replication of Murine cytomegalovirus	2.08E-02	2	NOS2, TYK2
589	RNA Trafficking	nuclear export of RNA	2.08E-02	2	NXF2, NXT1
590	Digestive System Development and Function	ingestion by rodents	2.09E-02	8	ABP1, CYB5R4, FXYD4, IL6, MLYCD, NPY, RLN3, UCN
591	Tumor Morphology	formation of tumor	2.11E-02	16	AHR, AQP11, BIRC5, CDKN2A, CSF1, DDB2, DMTF1, ESR1, EZH2, IL6, LGALS3, MLH1, MUC2, PKD1, PPARG, SLC25A1
592	Organ Development	development of heart	2.11E-02	16	CASP8, COL5A1, CRKL, DVL2 (includes EG:1856), ECE1, ECE2, FADD, GAA, MB, MOSPD3, NRP2, PBRM1, PGF, PKD1, PTCD2, SMAD2
593	Cardiovascular System Development and Function	development of heart	2.11E-02	16	CASP8, COL5A1, CRKL, DVL2 (includes EG:1856), ECE1, ECE2, FADD, GAA, MB, MOSPD3, NRP2, PBRM1, PGF, PKD1, PTCD2, SMAD2
594	Gene Expression	initiation of transcription	2.12E-02	7	CDK9, ESR1, FPGS, FUBP1, GTF2A2, MED13, MED30
595	Cancer	endometrial carcinoma	2.15E-02	5	CDKN2A, CSF1, ESR1, IL6, MLH1
596	Amino Acid Metabolism	transport of glutamine family amino acid	2.15E-02	5	SLC25A4, SLC25A13, SLC38A3, SLC6A7, SLC9A1
597	Small Molecule Biochemistry	transport of glutamine family amino acid	2.15E-02	5	SLC25A4, SLC25A13, SLC38A3, SLC6A7, SLC9A1
598	Genetic Disorder	preeclampsia	2.15E-02	5	CASP8, GDF15, PTGIR, STOX1, VEGFC
599	Cardiovascular Disease	preeclampsia	2.15E-02	5	CASP8, GDF15, PTGIR, STOX1, VEGFC
600	Organ Morphology	quantity of ovarian follicle	2.15E-02	5	AHR, BAX, CSF1, ESR1, GGT1
601	Reproductive System Disease	endometrial carcinoma	2.15E-02	5	CDKN2A, CSF1, ESR1, IL6, MLH1
602	Reproductive System Development and Function	quantity of ovarian follicle	2.15E-02	5	AHR, BAX, CSF1, ESR1, GGT1
603	Molecular Transport	transport of glutamine family amino acid	2.15E-02	5	SLC25A4, SLC25A13, SLC38A3, SLC6A7, SLC9A1
604	Cell Cycle	interphase of eukaryotic cells	2.16E-02	31	AHR, ATF2, BAX, BIRC5, CCL3, CD180, CDKN2A, CHKA, CSF1, DMTF1, DTD1, E2F8, FADD, GDF15, GNL3, GPS2, HMOX1, IL6, KLF4, KLK3, LGALS3, MLH1, MTOR, MXD3, PLK2, PPARG, PPP2R2A, SPTAN1, SRPK2, TXNIP, VPS18
605	Organismal Development	developmental process of organism	2.16E-02	62	ACSL5, ANGPT2, APBA3, APOL2, ATF2, ATOX1, BAX, BIRC5, BUB3, CCL3, CCL4, CCNB2, CDKN2A, CHRD, CSF1, DAD1, DMBT1, DMTF1, DNMT3L, ECE1, EZH2, F11, FADD, FAIM, FBXW4, FLII, FST, G6PC3, HGS, HLX, HMOX1, HOXA9, HOXA13, HUS1, IDUA, IL6, IL12A, IL2RG, KAT2A, LGALS3, LMX1B, LUC7L, MDFI (includes EG:4188), MLH1, MTOR, NANOG, NGFRAP1, NOG, NRP2, PGF, PKD1, PLCZ1, PLK2, PPARG, PTAFR, PTPLA, PTPRB, SMAD2, TPM…
606	Tissue Morphology	quantity of bone marrow cells	2.20E-02	14	AHR, ALOX5, BIRC5, CASP8, CSF1, HOXA9, IL6, IL12A, LGALS3, MLH1, NOS2, NPY, PRTN3, SELL
607	Lymphoid Tissue Structure and Development	quantity of bone marrow cells	2.20E-02	14	AHR, ALOX5, BIRC5, CASP8, CSF1, HOXA9, IL6, IL12A, LGALS3, MLH1, NOS2, NPY, PRTN3, SELL
608	Cellular Growth and Proliferation	proliferation of tumor cells	2.21E-02	12	CCL3, CD151, CDKN2A, ESR1, GDF15, GRP, IL6, IL12A, MTOR, PPARG, TPSD1, VEGFC
609	Tumor Morphology	proliferation of tumor cells	2.21E-02	12	CCL3, CD151, CDKN2A, ESR1, GDF15, GRP, IL6, IL12A, MTOR, PPARG, TPSD1, VEGFC
610	Inflammatory Disease	pneumonitis	2.22E-02	11	ALOX5, CARD9, CCL3, IL6, LDLR, MTOR, NOS2, PPARG, PTAFR, PTGIR, SELENBP1
611	Respiratory Disease	pneumonitis	2.22E-02	11	ALOX5, CARD9, CCL3, IL6, LDLR, MTOR, NOS2, PPARG, PTAFR, PTGIR, SELENBP1
612	Cell Death	apoptosis of leukemia cell lines	2.23E-02	17	BAX, BIK, BIRC5, CASP8, CASP9, CDKN2A, CHKA, DVL2 (includes EG:1856), ESR1, FADD, HMOX1, IL6, IL2RG, KLF4, LGALS3, NFIL3, PRTN3
613	Developmental Disorder	hypoplasia	2.24E-02	9	BAX, ESR1, HOXA13, IL2RG, LMX1A, NOG, PBRM1, PHGDH, VEGFC
614	Neurological Disease	disease of neurons	2.24E-02	9	ATF2, CASP9, CDK5, CDKN2A, CSF1, IL6, KIF1A, KLC1, PSMC1
615	Cell Cycle	cell division process of tumor cell lines	2.26E-02	31	AHR, ATF2, BAX, BIRC5, CDKN2A, CHKA, DBI, DTD1, E2F8, ESR1, EWSR1, EZH2, FUBP1, GDF15, GNL3, GPS2, HMOX1, IL6, KLF4, KLK3, LGALS3, LSM1, MLH1, MTOR, MXD3, NCAPD2, PPARG, PPP2R2A, SPTAN1, SRPK2, VPS18
616	Cell Death	apoptosis of melanoma cell lines	2.27E-02	7	ATF2, BAX, BIK, CASP8, CASP9, CDKN2A, TNFRSF10C
617	Cellular Growth and Proliferation	colony formation of hematopoietic cells	2.27E-02	7	CCL3, CCL4, CCL3L3, CSF1, ESR1, HOXA9, IL6
618	Developmental Disorder	disease of embryo	2.27E-02	21	AFG3L2, ALKBH3, ARID5A, C17ORF28, COASY, COL5A1, DPYSL5, ESR1, FPGS, HOXA13, JAG2, MED19, NRP2, OSBPL6, PFKL, PFKM, SNRPC, TCF20, TNPO3, TTC3, UQCRFS1
619	Hematological System Development and Function	colony formation of hematopoietic cells	2.27E-02	7	CCL3, CCL4, CCL3L3, CSF1, ESR1, HOXA9, IL6
620	Hematopoiesis	colony formation of hematopoietic cells	2.27E-02	7	CCL3, CCL4, CCL3L3, CSF1, ESR1, HOXA9, IL6
621	Cancer	head and neck squamous cell carcinoma	2.28E-02	4	CDKN2A, MTOR, SMAD2, TRIM32
622	Cell Cycle	arrest in G1 phase of bone cancer cell lines	2.28E-02	4	CDKN2A, GNL3, GPS2, MTOR
623	Cell Cycle	arrest in cell division process of leukemia cell lines	2.28E-02	4	CDKN2A, CHKA, IL6, SRPK2
624	Cell Morphology	autophagy of normal cells	2.28E-02	4	ATG7, FADD, MTOR, PPARG
625	Cellular Function and Maintenance	regulation of mononuclear leukocytes	2.28E-02	4	CCL3, CSF1, HLA-B, IL6
626	Cellular Function and Maintenance	autophagy of normal cells	2.28E-02	4	ATG7, FADD, MTOR, PPARG
627	Hematological System Development and Function	regulation of mononuclear leukocytes	2.28E-02	4	CCL3, CSF1, HLA-B, IL6
628	Infectious Disease	infection of cell lines	2.30E-02	45	AFG3L2, ALKBH3, ARID5A, ATG7, ATOX1, C17ORF28, CCL3, COASY, COL5A1, CRTC3, CSPP1, DNM1, DPYSL5, ERP27, FADD, FAM200B, FLII, FPGS, GABPB2, HGS, HNRNPU, ITPKA, JHDM1D, KAT2A, LDLR, MED19, MED31, NDUFA10 (includes EG:4705), NDUFS7, OPN4, OSBPL6, PFKL, PFKM, POLR2H, PPP2R2A, PRDM14, SNRPC, SPTAN1, SUCLG2, TCF20, THAP11, TMPRSS4, TNPO3, TTC3, UQCRFS1
629	Drug Metabolism	metabolism of drug	2.31E-02	3	CYP1A2, CYP2C9, CYP2C19
630	Drug Metabolism	secretion of beta-estradiol	2.31E-02	3	ESR1, FST, IL6
631	Small Molecule Biochemistry	hydroxylation of fatty acid	2.31E-02	3	CYP2C9, CYP4F2, CYP4F3
632	Small Molecule Biochemistry	secretion of beta-estradiol	2.31E-02	3	ESR1, FST, IL6
633	Lipid Metabolism	hydroxylation of fatty acid	2.31E-02	3	CYP2C9, CYP4F2, CYP4F3
634	Lipid Metabolism	secretion of beta-estradiol	2.31E-02	3	ESR1, FST, IL6
635	Cell Death	survival of neutrophils	2.31E-02	3	BAX, BIRC5, CCL4
636	Cell Morphology	permeability of mitochondria	2.31E-02	3	ALOX5, BAX, SLC25A4
637	Cellular Assembly and Organization	permeability of mitochondria	2.31E-02	3	ALOX5, BAX, SLC25A4
638	Cellular Growth and Proliferation	colony formation of colony-forming unit macrophages	2.31E-02	3	CSF1, ESR1, HOXA9
639	Cellular Growth and Proliferation	colony formation of colony-forming units granulocytes	2.31E-02	3	CSF1, ESR1, IL6
640	Cellular Growth and Proliferation	proliferation of duct cells	2.31E-02	3	ESR1, IL6, SCTR
641	Hematological System Development and Function	colony formation of colony-forming unit macrophages	2.31E-02	3	CSF1, ESR1, HOXA9
642	Hematological System Development and Function	colony formation of colony-forming units granulocytes	2.31E-02	3	CSF1, ESR1, IL6
643	Hematological System Development and Function	transmigration of antigen presenting cells	2.31E-02	3	CCL3, CCL4, CSF1
644	Hematological System Development and Function	survival of neutrophils	2.31E-02	3	BAX, BIRC5, CCL4
645	Hematopoiesis	colony formation of colony-forming unit macrophages	2.31E-02	3	CSF1, ESR1, HOXA9
646	Hematopoiesis	colony formation of colony-forming units granulocytes	2.31E-02	3	CSF1, ESR1, IL6
647	Molecular Transport	secretion of beta-estradiol	2.31E-02	3	ESR1, FST, IL6
648	Cellular Movement	transmigration of antigen presenting cells	2.31E-02	3	CCL3, CCL4, CSF1
649	Immune Cell Trafficking	transmigration of antigen presenting cells	2.31E-02	3	CCL3, CCL4, CSF1
650	Nervous System Development and Function	neurological process of sensory neurons	2.31E-02	3	ATF2, NRP2, ROBO1
651	Endocrine System Development and Function	secretion of beta-estradiol	2.31E-02	3	ESR1, FST, IL6
652	Hematological System Development and Function	quantity of leukocytes	2.32E-02	34	AHR, ALOX5, BATF, BIRC5, CASP8, CCL3, CDKN2A, CISH, CSF1, EBI3, FADD, HOXA9, IKZF3, IL6, IL12A, IL2RG, KLF4, LDLR, LGALS3, NFIL3, NOG, NOS2, NPY, PPARG, PRTN3, PTCRA, PTGIR, PTPN6, SELL, SH2D3C, SMAD2, TNFRSF13B, TNFRSF13C, TXNIP
653	Tissue Morphology	quantity of leukocytes	2.32E-02	34	AHR, ALOX5, BATF, BIRC5, CASP8, CCL3, CDKN2A, CISH, CSF1, EBI3, FADD, HOXA9, IKZF3, IL6, IL12A, IL2RG, KLF4, LDLR, LGALS3, NFIL3, NOG, NOS2, NPY, PPARG, PRTN3, PTCRA, PTGIR, PTPN6, SELL, SH2D3C, SMAD2, TNFRSF13B, TNFRSF13C, TXNIP
654	Cellular Development	growth of fibroblasts	2.36E-02	9	ALOX5, CDKN2A, CSF1, HGS, MLH1, PLK2, PPARG, PTPN6, TPM1
655	Cellular Growth and Proliferation	growth of fibroblasts	2.36E-02	9	ALOX5, CDKN2A, CSF1, HGS, MLH1, PLK2, PPARG, PTPN6, TPM1
656	Connective Tissue Development and Function	growth of fibroblasts	2.36E-02	9	ALOX5, CDKN2A, CSF1, HGS, MLH1, PLK2, PPARG, PTPN6, TPM1
657	Cellular Compromise	permeability transition	2.36E-02	5	BAX, BIK, CASP8, CCL4, CDKN2A
658	Organismal Injury and Abnormalities	bleeding	2.37E-02	15	ADORA2B, ALOX5, ANGPT2, AVPR2, CASP9, ESR1, F11, IL6, NOS2, NRP2, PDE4A, PPARG, PROZ, RAB27A, SELL
659	Cell Cycle	cell stage of cell lines	2.47E-02	31	AHR, ATF2, BAX, BIRC5, CDKN2A, CENPA, CHKA, CSF1, DMTF1, DTD1, E2F8, EWSR1, FADD, GDF15, GNL3, GPS2, HMOX1, IL6, KLF4, KLK3, LGALS3, MLH1, MTOR, MXD3, NCAPD2, PPARG, PPP2R2A, SPTAN1, SRPK2, TXNIP, VPS18
660	Cellular Growth and Proliferation	formation of osteocytes	2.50E-02	8	BIRC5, CCL3, CCL3L3, CSF1, FST, GGT1, IL6, NOG
661	Infectious Disease	infection of cells	2.50E-02	47	AFG3L2, ALKBH3, ARID5A, ATG7, ATOX1, C17ORF28, CCL3, COASY, COL5A1, CRTC3, CSPP1, DNM1, DPYSL5, ERP27, FADD, FAM200B, FLII, FPGS, GABPB2, HGS, HNRNPU, ITPKA, JHDM1D, KAT2A, LDLR, MED19, MED31, NDUFA10 (includes EG:4705), NDUFS7, OPN4, OSBPL6, PFKL, PFKM, POLR2H, PPP2R2A, PRDM14, PTAFR, SNRPC, SPTAN1, SUCLG2, TCF20, THAP11, TMPRSS4, TNPO3, TRIM5, TTC3, UQCRFS1
662	Cellular Development	differentiation of blood cells	2.54E-02	35	AHR, BATF, CASP8, CCL1, CCL3, CDKN2A, CHRD, CSF1, DMTF1, DTX1, EBI3, ESR1, FADD, HOXA9, IFNA1, IL6, IL12A, IL13RA1, IL2RG, JAG2, LGALS3, LONP1, MTOR, MXD3, MZF1, NOG, PGF, PPARG, PTPN6, RGL2, RPS14, SFXN1, SMAD2, TYK2, VEGFC
663	Hematological System Development and Function	differentiation of blood cells	2.54E-02	35	AHR, BATF, CASP8, CCL1, CCL3, CDKN2A, CHRD, CSF1, DMTF1, DTX1, EBI3, ESR1, FADD, HOXA9, IFNA1, IL6, IL12A, IL13RA1, IL2RG, JAG2, LGALS3, LONP1, MTOR, MXD3, MZF1, NOG, PGF, PPARG, PTPN6, RGL2, RPS14, SFXN1, SMAD2, TYK2, VEGFC
664	Cancer	skin cancer	2.56E-02	14	AHR, ATF2, BIRC5, CDK5, CDK9, CDKN2A, DDB2, HGS, IL6, IL2RG, ILK, MTOR, SCN10A, TUBB2C
665	Dermatological Diseases and Conditions	skin cancer	2.56E-02	14	AHR, ATF2, BIRC5, CDK5, CDK9, CDKN2A, DDB2, HGS, IL6, IL2RG, ILK, MTOR, SCN10A, TUBB2C
666	Amino Acid Metabolism	transport of alpha-amino acid	2.58E-02	6	SLC25A4, SLC25A13, SLC38A3, SLC4A1, SLC6A7, SLC9A1
667	Small Molecule Biochemistry	transport of alpha-amino acid	2.58E-02	6	SLC25A4, SLC25A13, SLC38A3, SLC4A1, SLC6A7, SLC9A1
668	Molecular Transport	transport of alpha-amino acid	2.58E-02	6	SLC25A4, SLC25A13, SLC38A3, SLC4A1, SLC6A7, SLC9A1
669	Nervous System Development and Function	circadian rhythm	2.58E-02	6	AHR, CYP7B1, DBP, EZH2, IL6, OPN4
670	Behavior	circadian rhythm	2.58E-02	6	AHR, CYP7B1, DBP, EZH2, IL6, OPN4
671	Cell Signaling	serine phosphorylation	2.59E-02	5	CDK5, GRP, ILK, MTOR, NEK2
672	Cell Cycle	entry into cell division process	2.65E-02	13	CCL3, CDKN2A, DMTF1, E2F8, GNL3, HMOX1, IL6, KLF4, MTOR, NCAPD2, PLK2, PPARG, VPS18
673	Cellular Growth and Proliferation	inhibition of cells	2.65E-02	8	ADORA2B, CCL3, CCL4, CDKN2A, CSF1, HLA-G, IL6, NPY
674	Hematological Disease	Waldenstrom's macroglobulinemia	2.65E-02	13	APBA3, CASP8, FADD, FUBP1, HMOX1, MTOR, NOS2, ORC5L, PDIA2, PECI, RCC1 (includes EG:1104), SRPK2, XIRP1
675	Cancer	disease of tumor	2.66E-02	14	AHR, ATF2, BAX, BIRC5, CDK5, CDKN2A, ESR1, HGS, IL6, IL12A, NOS2, PPARG, RGL2, VEGFC
676	Cancer	colorectal cancer	2.69E-02	50	ABP1, ACSL5, ANGPT2, ANKRD35, BAX, BIRC5, BYSL, C9ORF86, CCNB2, CDKN2A, CENPA, CLIC5, CPT1B, DBI, DPYS, EBF4, EBI3, FLCN, FST, GDF15, GLRX, HGS, HMOX1, HOXA9, IFITM1, IL6, IL2RG, LGALS3, MLH1, MLH3, MLPH, MTOR, MUC2, NAAA, NAP1L2, NEK2, PDXDC1, PGF, PPARG, RGL2, SELENBP1, SERPINA3, SET, SMAD2, SNRNP25, TDP2, TUBB2C, VEGFC, VPS8, ZG16
677	Gastrointestinal Disease	colorectal cancer	2.69E-02	50	ABP1, ACSL5, ANGPT2, ANKRD35, BAX, BIRC5, BYSL, C9ORF86, CCNB2, CDKN2A, CENPA, CLIC5, CPT1B, DBI, DPYS, EBF4, EBI3, FLCN, FST, GDF15, GLRX, HGS, HMOX1, HOXA9, IFITM1, IL6, IL2RG, LGALS3, MLH1, MLH3, MLPH, MTOR, MUC2, NAAA, NAP1L2, NEK2, PDXDC1, PGF, PPARG, RGL2, SELENBP1, SERPINA3, SET, SMAD2, SNRNP25, TDP2, TUBB2C, VEGFC, VPS8, ZG16
678	Cellular Development	osteoclastogenesis of cell lines	2.72E-02	3	CSF1, IL6, TSPAN13
679	Amino Acid Metabolism	metabolism of sulfur amino acid	2.72E-02	3	GLDC, NFS1, PHGDH
680	Small Molecule Biochemistry	metabolism of sulfur amino acid	2.72E-02	3	GLDC, NFS1, PHGDH
681	Small Molecule Biochemistry	modification of 2-hydroxyestradiol	2.72E-02	3	CYP1A2, CYP2C9, SULT1C4
682	Lipid Metabolism	modification of 2-hydroxyestradiol	2.72E-02	3	CYP1A2, CYP2C9, SULT1C4
683	Hematological System Development and Function	quantity of myeloid progenitor cells	2.72E-02	3	CASP8, CSF1, HOXA9
684	Tissue Morphology	quantity of myeloid progenitor cells	2.72E-02	3	CASP8, CSF1, HOXA9
685	Skeletal and Muscular System Development and Function	osteoclastogenesis of cell lines	2.72E-02	3	CSF1, IL6, TSPAN13
686	Hematopoiesis	quantity of myeloid progenitor cells	2.72E-02	3	CASP8, CSF1, HOXA9
687	Cellular Movement	chemotaxis of central nervous system cells	2.72E-02	3	IL6, NRP2, ROBO1
688	Dermatological Diseases and Conditions	skin lesion	2.72E-02	3	CSF1, DLGAP3, NOS2
689	Endocrine System Development and Function	modification of 2-hydroxyestradiol	2.72E-02	3	CYP1A2, CYP2C9, SULT1C4
690	Lymphoid Tissue Structure and Development	quantity of myeloid progenitor cells	2.72E-02	3	CASP8, CSF1, HOXA9
691	Organ Morphology	size of organ	2.73E-02	12	AHR, BAX, CASP9, FST, GGT1, HLX, HOXA9, IL2RG, IRX3, MLH1, NRP2, PPYR1
692	Reproductive System Disease	endometriosis	2.74E-02	25	AHR, AHRR, ANGPT2, BIRC5, BYSL, CASP8, CCL4, DBP, ESR1, FST, G0S2, HSD17B7, IL6, IL2RG, MLH1, NFIL3, PKD1, PLK2, PPARG, PTAFR, SLC6A7, SLC9A1, TMSB10, UCHL1, VEGFC
693	Cellular Development	developmental process of lymphocytes	2.76E-02	41	AHR, BATF, BAX, BIRC5, CASP8, CASP9, CCL1, CCL3, CCL4, CD180, CDKN2A, CHRD, DTX1, EBI3, EWSR1, EZH2, FADD, HOXA9, IFNA1, IL6, IL12A, IL13RA1, IL2RG, JAG2, KIR2DL1, LGALS3, LONP1, MAPKAP1, MTOR, MXD3, NFIL3, NOG, PGF, PPARG, PTCRA, PTPN6, SMAD2, TNFRSF13B, TNFRSF13C, TYK2, VEGFC
694	Tissue Development	patterning of tissue	2.79E-02	11	ANGPT2, CSF1, CTSK, DVL2 (includes EG:1856), EBI3, ECSIT, GGT1, HMOX1, IL6, NOS2, PTAFR
695	Embryonic Development	patterning of tissue	2.79E-02	11	ANGPT2, CSF1, CTSK, DVL2 (includes EG:1856), EBI3, ECSIT, GGT1, HMOX1, IL6, NOS2, PTAFR
696	Cell Cycle	entry into cell stage of cell lines	2.81E-02	8	CDKN2A, DMTF1, E2F8, HMOX1, IL6, NCAPD2, PPARG, VPS18
697	Organismal Development	developmental process of animal	2.82E-02	47	ANGPT2, APBA3, ATOX1, BAX, BIRC5, BUB3, CCNB2, CDKN2A, CHRD, CSF1, DAD1, DMBT1, DMTF1, DNMT3L, ECE1, EZH2, F11, FADD, FBXW4, FST, G6PC3, HGS, HMOX1, HOXA9, HOXA13, HUS1, IDUA, IL6, KAT2A, LGALS3, LMX1B, MDFI (includes EG:4188), MLH1, MTOR, NANOG, NOG, NRP2, PGF, PKD1, PLCZ1, PLK2, PPARG, PTPRB, SMAD2, TPM1, UCN, VEGFC
698	Small Molecule Biochemistry	metabolism of lipid	2.83E-02	36	A3GALT2, ACSL5, AGPAT9, AHR, ALOX5, APOL2, BAX, CHKA, CIDEA, CYP1A2, CYP2C9, CYP2C19, CYP39A1, CYP4F2, CYP4F3, CYP7B1, DBI, ETNK1, FOXO4, HMOX1, HSD17B7, IL6, LARGE, LDLR, MLYCD, PCYT1A, PDE3A, PECI, PEX7, PLA2G4C, PON2, PPARG, PRKAG2, SCAP, SUCLG2, TNXB
699	Lipid Metabolism	metabolism of lipid	2.83E-02	36	A3GALT2, ACSL5, AGPAT9, AHR, ALOX5, APOL2, BAX, CHKA, CIDEA, CYP1A2, CYP2C9, CYP2C19, CYP39A1, CYP4F2, CYP4F3, CYP7B1, DBI, ETNK1, FOXO4, HMOX1, HSD17B7, IL6, LARGE, LDLR, MLYCD, PCYT1A, PDE3A, PECI, PEX7, PLA2G4C, PON2, PPARG, PRKAG2, SCAP, SUCLG2, TNXB
700	Neurological Disease	paralysis	2.83E-02	5	CYP1A2, CYP7B1, HMOX1, IL6, SPG21
701	Cancer	hyperplasia of mammary duct	2.84E-02	2	ESR1, ILK
702	Cancer	tumorigenesis of melanoma	2.84E-02	2	BIRC5, CDKN2A
703	Cancer	small cell lung cancer of organism	2.84E-02	2	GRP, NMB
704	Cancer	head and neck cancer	2.84E-02	30	ALOX5, ANGPT2, ANGPT4, BIRC5, CDKN2A, DMBT1, ECE2, ESR1, EZH2, FADD, IL6, IL13RA1, KIF1A, LGALS3, MLH1, MTOR, NME4, NXT1, OBSCN (includes EG:84033), PGF, PPARG, PTPN4, SET, SMAD2, SPARCL1, TRIM32, TUBB2C, TUSC3, UCHL1, VEGFC
705	Amino Acid Metabolism	metabolism of glycine	2.84E-02	2	GLDC, PHGDH
706	Drug Metabolism	glucuronidation of morphine	2.84E-02	2	CYP1A2, CYP2C9
707	Small Molecule Biochemistry	metabolism of fructose-6-phosphate	2.84E-02	2	PFKL, PFKM
708	Small Molecule Biochemistry	metabolism of glycine	2.84E-02	2	GLDC, PHGDH
709	Small Molecule Biochemistry	biosynthesis of ATP	2.84E-02	2	PRKAG2, SLC25A13
710	Small Molecule Biochemistry	glucuronidation of morphine	2.84E-02	2	CYP1A2, CYP2C9
711	Inflammatory Disease	initiation of inflammatory disorder	2.84E-02	2	CCL3, IL6
712	Genetic Disorder	small cell lung cancer of organism	2.84E-02	2	GRP, NMB
713	Cell Death	apoptosis of cholangiocarcinoma cell lines	2.84E-02	2	IL6, NOS2
714	Cell Death	apoptosis of oocytes	2.84E-02	2	AHR, BAX
715	Cell Cycle	anaphase of eukaryotic cells	2.84E-02	2	MLH1, NCAPD2
716	Cell Morphology	autophagy of epithelial cells	2.84E-02	2	FADD, PPARG
717	Cell Morphology	depolarization of endocrine cells	2.84E-02	2	GRP, NMB
718	Cell Morphology	morphology of hepatoma cell lines	2.84E-02	2	AHR, IL6
719	Cell-To-Cell Signaling and Interaction	communication of tumor cell lines	2.84E-02	2	BRMS1, ESR1
720	Cellular Assembly and Organization	formation of uropod	2.84E-02	2	CCL3, CCL4
721	Cellular Assembly and Organization	density of microtubules	2.84E-02	2	BIRC5, CKAP5
722	Cellular Assembly and Organization	development of sensory projections	2.84E-02	2	NRP2, ROBO1
723	Cellular Function and Maintenance	autophagy of epithelial cells	2.84E-02	2	FADD, PPARG
724	Cellular Function and Maintenance	cell saturation density of fibroblast cell lines	2.84E-02	2	ATF2, CDKN2A
725	Cellular Function and Maintenance	depolarization of endocrine cells	2.84E-02	2	GRP, NMB
726	Cellular Growth and Proliferation	quantity of colon cancer cell lines	2.84E-02	2	BIRC5, KLF4
727	Developmental Disorder	developmental disorder of mammary gland	2.84E-02	2	CSF1, ESR1
728	Nucleic Acid Metabolism	biosynthesis of ATP	2.84E-02	2	PRKAG2, SLC25A13
729	Reproductive System Disease	developmental disorder of mammary gland	2.84E-02	2	CSF1, ESR1
730	Reproductive System Disease	hyperplasia of mammary duct	2.84E-02	2	ESR1, ILK
731	Tissue Morphology	quantity of colon cancer cell lines	2.84E-02	2	BIRC5, KLF4
732	Tissue Morphology	quantity of granulosa cells	2.84E-02	2	CSF1, ESR1
733	Connective Tissue Development and Function	cell saturation density of fibroblast cell lines	2.84E-02	2	ATF2, CDKN2A
734	Reproductive System Development and Function	development of reproductive system	2.84E-02	2	AHR, NOG
735	Reproductive System Development and Function	quantity of granulosa cells	2.84E-02	2	CSF1, ESR1
736	Reproductive System Development and Function	puberty of mice	2.84E-02	2	CSF1, KISS1R
737	Reproductive System Development and Function	estrous cycle of mice	2.84E-02	2	CSF1, ESR1
738	Cellular Movement	chemotaxis of germ cell tumor cell lines	2.84E-02	2	CCL3, CCL4
739	Nervous System Development and Function	development of sensory projections	2.84E-02	2	NRP2, ROBO1
740	Nervous System Development and Function	neurological process of cranial nerve	2.84E-02	2	MTOR, NRP2
741	Energy Production	biosynthesis of ATP	2.84E-02	2	PRKAG2, SLC25A13
742	Endocrine System Development and Function	depolarization of endocrine cells	2.84E-02	2	GRP, NMB
743	Carbohydrate Metabolism	metabolism of fructose-6-phosphate	2.84E-02	2	PFKL, PFKM
744	DNA Replication, Recombination, and Repair	condensation of DNA	2.84E-02	2	CASP8, CASP9
745	Respiratory Disease	small cell lung cancer of organism	2.84E-02	2	GRP, NMB
746	Cellular Compromise	permeability transition of mitochondrial membrane	2.84E-02	2	BAX, CASP8
747	Cellular Compromise	disorganization of cytoskeleton	2.84E-02	2	KLC1, TPM1
748	Amino Acid Metabolism	catabolism of L-amino acid	2.87E-02	4	ALDH4A1, IL6, KYNU, NOS2
749	Small Molecule Biochemistry	catabolism of L-amino acid	2.87E-02	4	ALDH4A1, IL6, KYNU, NOS2
750	Genetic Disorder	genetic disorder of rats	2.87E-02	4	IL6, LDLR, NPY, PPARG
751	Antimicrobial Response	clearance of virus	2.87E-02	4	CCL3L3, IL6, SELL, TYK2
752	Infectious Disease	infection of eukaryotic cells	2.88E-02	46	AFG3L2, ALKBH3, ARID5A, ATG7, ATOX1, C17ORF28, CCL3, COASY, COL5A1, CRTC3, CSPP1, DNM1, DPYSL5, ERP27, FADD, FAM200B, FLII, FPGS, GABPB2, HGS, HNRNPU, ITPKA, JHDM1D, KAT2A, LDLR, MED19, MED31, NDUFA10 (includes EG:4705), NDUFS7, OPN4, OSBPL6, PFKL, PFKM, POLR2H, PPP2R2A, PRDM14, PTAFR, SNRPC, SPTAN1, SUCLG2, TCF20, THAP11, TMPRSS4, TNPO3, TTC3, UQCRFS1
753	Cell Death	apoptosis of tumor cell lines	2.95E-02	59	AHR, ALOX5, ANGPT2, ATF2, ATG7, BAX, BIK, BIRC5, C9ORF86, CASP8, CASP9, CDK5, CDKN2A, CHKA, CSNK1A1, DTYMK, DVL2 (includes EG:1856), EBF4, ESR1, EWSR1, FADD, FAIM, FST, FUBP1, G0S2, GDF15, GGT1, GLRX, GPS2, HMOX1, IL6, IL2RG, ILK, KLF4, KLK3, LGALS3, LRDD, MAPKAP1, MLH1, MTOR, NFIL3, NOC2L, NOS2, OGFOD1, PDLIM4, PKD2L2, PLA2G16, PLK2, PPARG, PPP2R2A, PRTN3, PTAFR, PTCRA, PTPN6, SMAD2, TMSB10, TNF…
754	Cell Death	anoikis of cell lines	2.99E-02	6	CASP8, DAP3, ILK, LGALS3, MTOR, RRAS
755	Tissue Development	developmental process of tissue	3.01E-02	52	AFG3L2, ANGPT2, ANGPT4, BYSL, CASP9, CCL1, CDK5, CDKN2A, CRKL, CSF1, CTSK, DVL2 (includes EG:1856), EBI3, ECE1, ECE2, ECSIT, ESR1, FBXW4, GAA, GBX2, GGT1, HLX, HMOX1, HOXA13, HOXB8, IKZF3, IL6, IRX3, JAG2, KAT2A, LUC7L, MTOR, NANOG, NEO1, NOG, NOS2, NPY, NRP2, PBRM1, PCDH8, PHGDH, PPARG, PTAFR, PTCD2, PTGIR, PTPRB, ROBO1, SGCG, SMAD2, SMTN, TPM1, VEGFC
756	Inflammatory Disease	chronic hepatitis C	3.08E-02	5	CCL4, CSF1, ESR1, IL6, PPARG
757	Genetic Disorder	chronic hepatitis C	3.08E-02	5	CCL4, CSF1, ESR1, IL6, PPARG
758	Cell Morphology	autophagy of tumor cell lines	3.08E-02	5	ATG7, BAX, CDKN2A, FADD, MTOR
759	Cellular Function and Maintenance	autophagy of tumor cell lines	3.08E-02	5	ATG7, BAX, CDKN2A, FADD, MTOR
760	Hepatic System Disease	chronic hepatitis C	3.08E-02	5	CCL4, CSF1, ESR1, IL6, PPARG
761	Infectious Disease	chronic hepatitis C	3.08E-02	5	CCL4, CSF1, ESR1, IL6, PPARG
762	Organismal Survival	death of mice	3.10E-02	57	AHR, ALOX5, ANGPT2, ANGPTL6, AQP11, ATF2, ATG7, ATOX1, BUB3, CARD9, CASP8, CASP9, CCL3L3, CDC73, CDK5, CDKN2A, CHKA, CHRD, COL5A1, CSF1, CYP1A2, DMBT1, DMTF1, ECEL1, ESR1, EWSR1, EZH2, FADD, GGT1, HGS, HMOX1, IL6, IL12A, ILK, JAG2, KAT2A, KCNJ1, KIF1A, LDLR, MAVS, MLH1, MTR, NAP1L2, NOG, NOS2, NPY, NRP2, PHGDH, PPARG, PTAFR, ROBO1, SGCG, SMAD2, STX4, SV2A, TYK2, VEGFC
763	Hematological System Development and Function	hematological process	3.12E-02	53	AHR, ANGPT2, AVPR2, BATF, BAX, BIRC5, BLOC1S3, CASP8, CASP9, CCL1, CCL3, CCL4, CDKN2A, CHRD, CSF1, CYP1A2, DTX1, EBI3, EWSR1, EZH2, F11, FADD, FST, HMOX1, HOXA9, IFNA1, IL6, IL12A, IL13RA1, IL2RG, JAG2, KIR2DL1, LGALS3, LONP1, MAPKAP1, MTOR, MXD3, MZF1, NFIL3, NOG, NOS2, PGF, PPARG, PROCR, PROZ, PTGIR, PTPN6, RAB27A, RGL2, SMAD2, TNFRSF13C, TYK2, VEGFC
764	Cell Cycle	S phase	3.14E-02	15	BIRC5, CCL3, CDKN2A, CSF1, DMTF1, E2F8, HMOX1, IL6, KLF4, MTOR, MXD3, PLK2, PPARG, RCC1 (includes EG:1104), VPS18
765	Small Molecule Biochemistry	metabolism of estrogen	3.17E-02	3	CYP1A2, CYP2C9, CYP2C19
766	Lipid Metabolism	metabolism of estrogen	3.17E-02	3	CYP1A2, CYP2C9, CYP2C19
767	Cell Death	anoikis of normal cells	3.17E-02	3	CASP8, CASP9, FADD
768	Cell Death	apoptosis of glioma cells	3.17E-02	3	BAX, CASP8, FADD
769	Cell Death	apoptosis of osteoclasts	3.17E-02	3	BIRC5, CASP9, CSF1
770	Cellular Growth and Proliferation	colony formation of myeloid progenitor cells	3.17E-02	3	CSF1, HOXA9, IL6
771	Cellular Growth and Proliferation	proliferation of skin cancer cell lines	3.17E-02	3	CDKN2A, IL6, NOS2
772	Hematological System Development and Function	colony formation of myeloid progenitor cells	3.17E-02	3	CSF1, HOXA9, IL6
773	Vitamin and Mineral Metabolism	metabolism of estrogen	3.17E-02	3	CYP1A2, CYP2C9, CYP2C19
774	Hematopoiesis	colony formation of myeloid progenitor cells	3.17E-02	3	CSF1, HOXA9, IL6
775	Hematological Disease	hematological disorder of cells	3.17E-02	3	ESR1, IL6, SLC4A1
776	Hepatic System Disease	hepatomegaly of mice	3.17E-02	3	AHR, ESR1, EWSR1
777	Endocrine System Development and Function	metabolism of estrogen	3.17E-02	3	CYP1A2, CYP2C9, CYP2C19
778	Respiratory Disease	infection of lung	3.17E-02	3	CARD9, IL6, IL12A
779	Infectious Disease	infection of lung	3.17E-02	3	CARD9, IL6, IL12A
780	Cellular Development	developmental process of peripheral blood leukocytes	3.20E-02	4	BIRC5, CSF1, IFNA1, IL6
781	Drug Metabolism	modification of beta-estradiol	3.20E-02	4	CYP1A2, CYP2C9, HSD17B7, SULT1C4
782	Small Molecule Biochemistry	modification of beta-estradiol	3.20E-02	4	CYP1A2, CYP2C9, HSD17B7, SULT1C4
783	Lipid Metabolism	modification of beta-estradiol	3.20E-02	4	CYP1A2, CYP2C9, HSD17B7, SULT1C4
784	Endocrine System Development and Function	modification of beta-estradiol	3.20E-02	4	CYP1A2, CYP2C9, HSD17B7, SULT1C4
785	Cancer	skin tumor	3.21E-02	13	AHR, ATF2, BIRC5, CDK5, CDK9, CDKN2A, DDB2, IL6, IL2RG, ILK, MTOR, SCN10A, TUBB2C
786	Cellular Development	growth of hepatoma cell lines	3.21E-02	6	ATG7, BAX, BIRC5, GRP, IL6, PPARG
787	Cardiovascular Disease	cardiomyopathy	3.21E-02	13	AHR, ANGPT2, APLNR, BIRC5, CASP8, DSC2, IL6, ILK, MLYCD, PPARG, PRKAG2, SGCG, TPM1
788	Cellular Growth and Proliferation	growth of hepatoma cell lines	3.21E-02	6	ATG7, BAX, BIRC5, GRP, IL6, PPARG
789	Dermatological Diseases and Conditions	skin tumor	3.21E-02	13	AHR, ATF2, BIRC5, CDK5, CDK9, CDKN2A, DDB2, IL6, IL2RG, ILK, MTOR, SCN10A, TUBB2C
790	Cell Cycle	cell division process of breast cancer cell lines	3.22E-02	9	AHR, CDKN2A, ESR1, EZH2, GDF15, IL6, LGALS3, MLH1, PPARG
791	Cardiovascular System Development and Function	blood pressure of animal	3.22E-02	9	AHR, ANGPT2, APLNR, HMOX1, KCNJ1, KCNK5, NPY, PPARG, PTGIR
792	Cellular Development	development of mononuclear leukocytes	3.24E-02	37	AHR, BATF, BAX, BIRC5, CASP8, CASP9, CCL1, CCL3, CCL4, CDKN2A, CHRD, CSF1, DTX1, EBI3, EWSR1, EZH2, FADD, HOXA9, IFNA1, IL6, IL12A, IL2RG, JAG2, KIR2DL1, LGALS3, LONP1, MAPKAP1, MTOR, MXD3, NFIL3, NOG, PGF, PTPN6, SMAD2, TNFRSF13C, TYK2, VEGFC
793	Hematological System Development and Function	development of mononuclear leukocytes	3.24E-02	37	AHR, BATF, BAX, BIRC5, CASP8, CASP9, CCL1, CCL3, CCL4, CDKN2A, CHRD, CSF1, DTX1, EBI3, EWSR1, EZH2, FADD, HOXA9, IFNA1, IL6, IL12A, IL2RG, JAG2, KIR2DL1, LGALS3, LONP1, MAPKAP1, MTOR, MXD3, NFIL3, NOG, PGF, PTPN6, SMAD2, TNFRSF13C, TYK2, VEGFC
794	Hematopoiesis	development of mononuclear leukocytes	3.24E-02	37	AHR, BATF, BAX, BIRC5, CASP8, CASP9, CCL1, CCL3, CCL4, CDKN2A, CHRD, CSF1, DTX1, EBI3, EWSR1, EZH2, FADD, HOXA9, IFNA1, IL6, IL12A, IL2RG, JAG2, KIR2DL1, LGALS3, LONP1, MAPKAP1, MTOR, MXD3, NFIL3, NOG, PGF, PTPN6, SMAD2, TNFRSF13C, TYK2, VEGFC
795	Small Molecule Biochemistry	oxidation of fatty acid	3.31E-02	11	ACADVL, ACSL5, CPT1B, CYP2C9, IL6, MLYCD, MTOR, PECI, PEX7, PPARG, PRKAG2
796	Small Molecule Biochemistry	synthesis of steroid	3.31E-02	11	ANGPT2, CYP39A1, CYP7B1, DBI, ESR1, FOXO4, HSD17B7, IL6, LDLR, PRKAG2, SCAP
797	Lipid Metabolism	oxidation of fatty acid	3.31E-02	11	ACADVL, ACSL5, CPT1B, CYP2C9, IL6, MLYCD, MTOR, PECI, PEX7, PPARG, PRKAG2
798	Lipid Metabolism	synthesis of steroid	3.31E-02	11	ANGPT2, CYP39A1, CYP7B1, DBI, ESR1, FOXO4, HSD17B7, IL6, LDLR, PRKAG2, SCAP
799	Vitamin and Mineral Metabolism	synthesis of steroid	3.31E-02	11	ANGPT2, CYP39A1, CYP7B1, DBI, ESR1, FOXO4, HSD17B7, IL6, LDLR, PRKAG2, SCAP
800	Cellular Growth and Proliferation	proliferation of hematopoietic progenitor cells	3.33E-02	7	CCL3, CSF1, GDF15, HOXA9, IL6, JAG2, MZF1
801	Hematological System Development and Function	proliferation of hematopoietic progenitor cells	3.33E-02	7	CCL3, CSF1, GDF15, HOXA9, IL6, JAG2, MZF1
802	Hematopoiesis	proliferation of hematopoietic progenitor cells	3.33E-02	7	CCL3, CSF1, GDF15, HOXA9, IL6, JAG2, MZF1
803	Cancer	tumorigenesis of cell lines	3.34E-02	13	ANGPT2, ATF2, CASP8, CD151, CDKN2A, E2F8, EWSR1, HMOX1, IFNA1, IL6, ST14, TXNIP, VANGL1
804	Cardiovascular System Development and Function	blood pressure of organism	3.34E-02	12	AHR, ANGPT2, APLNR, AVPR2, HMOX1, KCNJ1, KCNK5, NOS2, NPY, PPARG, PTGIR, UCN
805	Infectious Disease	infectious disorder	3.34E-02	85	ADORA2B, AFG3L2, AHR, ALKBH3, ALOX5, ARID5A, ATAD3B, ATG7, ATOX1, AVPR2, C17ORF28, CARD9, CASP8, CASP9, CCL3, CCL4, CCL3L1, CCL3L3, CNOT4, COASY, COL5A1, CRTC3, CSF1, CSPP1, DNM1, DPYSL5, EBI3, ERP27, ESR1, FADD, FAM200B, FBXO24, FLII, FPGS, GABPB2, GDF15, HBE1, HGS, HLX, HNRNPU, IFNA1, IL6, IL12A, IL2RG, ITGAE, ITPKA, JHDM1D, KAT2A, KIR2DL1, LDLR, MED19, MED31, MTOR, NDUFA10 (includes EG:4705), …
806	Cell Cycle	interphase of leukocytes	3.35E-02	5	CD180, CHKA, CSF1, KLF4, MTOR
807	Cell Morphology	blebbing	3.35E-02	5	BAX, CASP8, CASP9, CENPA, FST
808	Infectious Disease	infection by virus	3.40E-02	55	AFG3L2, ALKBH3, ALOX5, ARID5A, ATG7, ATOX1, C17ORF28, CCL3, CCL4, COASY, COL5A1, CRTC3, CSPP1, DNM1, DPYSL5, ERP27, FADD, FAM200B, FLII, FPGS, GABPB2, HGS, HNRNPU, IL6, IL2RG, ITPKA, JHDM1D, KAT2A, MED19, MED31, NDUFA10 (includes EG:4705), NDUFS7, NOS2, OPN4, OSBPL6, PDE3A, PDE4A, PFKL, PFKM, POLR2H, PPARG, PPP2R2A, PRDM14, PTAFR, SNRPC, SPTAN1, SUCLG2, TCF20, THAP11, TMPRSS4, TNPO3, TTC3, TUBB2C…
809	Infection Mechanism	infection by virus	3.40E-02	55	AFG3L2, ALKBH3, ALOX5, ARID5A, ATG7, ATOX1, C17ORF28, CCL3, CCL4, COASY, COL5A1, CRTC3, CSPP1, DNM1, DPYSL5, ERP27, FADD, FAM200B, FLII, FPGS, GABPB2, HGS, HNRNPU, IL6, IL2RG, ITPKA, JHDM1D, KAT2A, MED19, MED31, NDUFA10 (includes EG:4705), NDUFS7, NOS2, OPN4, OSBPL6, PDE3A, PDE4A, PFKL, PFKM, POLR2H, PPARG, PPP2R2A, PRDM14, PTAFR, SNRPC, SPTAN1, SUCLG2, TCF20, THAP11, TMPRSS4, TNPO3, TTC3, TUBB2C…
810	Cellular Development	developmental process of mononuclear leukocytes	3.41E-02	42	AHR, BATF, BAX, BIRC5, CASP8, CASP9, CCL1, CCL3, CCL4, CD180, CDKN2A, CHRD, CSF1, DTX1, EBI3, EWSR1, EZH2, FADD, HOXA9, IFNA1, IL6, IL12A, IL13RA1, IL2RG, JAG2, KIR2DL1, LGALS3, LONP1, MAPKAP1, MTOR, MXD3, NFIL3, NOG, PGF, PPARG, PTCRA, PTPN6, SMAD2, TNFRSF13B, TNFRSF13C, TYK2, VEGFC
811	Cell Cycle	S phase of eukaryotic cells	3.42E-02	14	BIRC5, CCL3, CDKN2A, CSF1, DMTF1, E2F8, HMOX1, IL6, KLF4, MTOR, MXD3, PLK2, PPARG, VPS18
812	Cell Cycle	entry into S phase of normal cells	3.44E-02	6	CCL3, CDKN2A, KLF4, MTOR, PLK2, PPARG
813	Organismal Injury and Abnormalities	damage of lung	3.44E-02	6	AHR, CCL3L3, HMOX1, IL6, NOS2, PTAFR
814	Respiratory Disease	damage of lung	3.44E-02	6	AHR, CCL3L3, HMOX1, IL6, NOS2, PTAFR
815	Cell Death	survival of leukocytes	3.46E-02	13	BAX, BIRC5, CASP9, CCL4, CISH, CSF1, IL6, IL2RG, LGALS3, NFIL3, TNFRSF13B, TNFRSF13C, TYK2
816	Cellular Development	developmental process of cancer cells	3.48E-02	12	ATF2, BAX, CASP8, CCL3, CDKN2A, CSF1, GDF15, HOXA9, IL6, ILK, LGALS3, PPARG
817	Cell Death	apoptosis of cancer cells	3.48E-02	12	ATF2, BAX, BIK, BIRC5, CASP8, CASP9, FADD, FOXO4, GDF15, IL6, TNFRSF10C, VEGFC
818	Infection Mechanism	replication of HIV	3.50E-02	8	ATG7, CCL3, CCL4, CCL3L1, IL6, PKD1, PPP1R8, TRIM5
819	Cancer	infection of tumor cell lines	3.55E-02	29	ATG7, ATOX1, CCL3, CRTC3, CSPP1, DNM1, ERP27, FAM200B, FLII, GABPB2, HGS, HNRNPU, ITPKA, JHDM1D, KAT2A, LDLR, MED19, MED31, NDUFA10 (includes EG:4705), NDUFS7, OPN4, POLR2H, PPP2R2A, PRDM14, SPTAN1, SUCLG2, THAP11, TMPRSS4, TNPO3
820	Cellular Assembly and Organization	organization of fibrils	3.55E-02	4	COL5A1, ILK, LMX1B, TNXB
821	Cellular Function and Maintenance	organization of fibrils	3.55E-02	4	COL5A1, ILK, LMX1B, TNXB
822	Organismal Injury and Abnormalities	failure of mice	3.55E-02	9	AQP11, BIRC5, CASP8, CASP9, ECEL1, FADD, ILK, MB, SLC9A1
823	Endocrine System Disorders	diabetes mellitus of animal	3.55E-02	9	ADORA2B, CCL3L3, FADD, ICA1, IL12A, LDLR, NOS2, NPY, PPARG
824	Infectious Disease	infection of tumor cell lines	3.55E-02	29	ATG7, ATOX1, CCL3, CRTC3, CSPP1, DNM1, ERP27, FAM200B, FLII, GABPB2, HGS, HNRNPU, ITPKA, JHDM1D, KAT2A, LDLR, MED19, MED31, NDUFA10 (includes EG:4705), NDUFS7, OPN4, POLR2H, PPP2R2A, PRDM14, SPTAN1, SUCLG2, THAP11, TMPRSS4, TNPO3
825	Metabolic Disease	diabetes mellitus of animal	3.55E-02	9	ADORA2B, CCL3L3, FADD, ICA1, IL12A, LDLR, NOS2, NPY, PPARG
826	Infection Mechanism	replication of Hepatitis C virus	3.55E-02	4	ATG7, ESR1, HMOX1, MAVS
